# Supplementary material for: trans,trans,trans-Diaqua­bis(nicotin­amide-κN)bis­(2-nitro­benzoato-κO)copper(II)
Source: Acta Crystallogr Sect E Struct Rep Online. 2009 Mar 25;65(Pt 4):m427–8. doi: 10.1107/S1600536809007995 (PMC2969059; doi:10.1107/S1600536809007995)
Supplement: Supplementary file 1 [file e-65-0m427-sup1.cif]

##############################################################################
###                                                                        ###
###        Electronic paper (Acta Crystallographica Section E)             ###
###                                                                        ###
##############################################################################
#                                                                            #
# This CIF contains the data in a paper accepted for publication in Acta     #
# Crystallographica Section E. It conforms to the requirements of Notes      #
# for Authors for Section E, and has been peer reviewed under the auspices   #
# of the IUCr Commission on Journals.                                        #
#                                                                            #
# Full details of the Crystallographic Information File format               #
# are given in the paper "The Crystallographic Information File (CIF):       #
# a New Standard Archive File for Crystallography" by S. R. Hall, F. H.      #
# Allen and I. D. Brown [Acta Cryst. (1991), A47, 655-685].                  #
#                                                                            #
# The current version of the core CIF dictionary is obtainable from          #
# ftp://ftp.iucr.org/pub/cif_core.dic. The current version number is 2.4.    #
#                                                                            #
# Software is freely available for graphical display of the structure(s) in  #
# this CIF.  For information consult the CIF home page http://www.iucr.org/  #
# cif/home.html                                                              #
#                                                                            #
# This file may be used for bona fide research purposes within the           #
# scientific community so long as proper attribution is given to the journal # 
# article from which it was obtained.                                        #
#                                                                            #
##############################################################################
                                             
data_global
_audit_creation_method     'SHELXL97'
_journal_date_recd_electronic     2009-03-04
_journal_date_accepted     2009-03-04
_journal_name_full     'Acta Crystallographica, Section E'
_journal_year     2009
_journal_volume     65
_journal_issue      4
_journal_page_first     m427
_journal_page_last     m428
_journal_paper_category     QM
_journal_coeditor_code     BT2894
_publ_contact_author_name     'Ng, Seik Weng'
_publ_contact_author_address
;
      Department of Chemistry
      University of Malaya
      50603 Kuala Lumpur
      Malaysia
;
_publ_contact_author_email     seikweng@um.edu.my
_publ_contact_author_fax     603-7967-6778
_publ_contact_author_phone     603-7967-6778
_publ_section_title
;\
<i>trans</i>,<i>trans</i>,<i>trans</i>-Diaquabis(nicotinamide-\k<i>N</i>)bis(2-\
nitrobenzoato-\k<i>O</i>)copper(II)
;
loop_
    _publ_author_name
    _publ_author_address
    'Zhang, Kou-Lin'
;
     College of Chemistry and Chemical Engineering
     Yangzhou University
     Yangzhou 225002
     People's Republic of China
;
    'Xie, Qiu-Lan'
;
     College of Chemistry and Chemical Engineering
     Yangzhou University
     Yangzhou 225002
     People's Republic of China
;
    'Ng, Seik Weng'
;
     Department of Chemistry
     University of Malaya, 50603
     Kuala Lumpur
     Malaysia
;
data_I
_audit_creation_method     SHELXL-97
_chemical_name_systematic
;
<i>trans</i>,<i>trans</i>,<i>trans</i>-Diaquabis(nicotinamide-
\k<i>N</i>)bis(2-nitrobenzoato-\k<i>O</i>)copper(II)
;
_chemical_name_common     ?
_chemical_formula_moiety     'C26 H24 Cu N6 O12'
_chemical_formula_sum     'C26 H24 Cu N6 O12'
_chemical_formula_iupac     '[Cu (C7 H4 N O4)2 (C6 H6 N2 O)2 (H2 O)2]'
_chemical_formula_weight     676.05
_chemical_melting_point     ?
_symmetry_cell_setting     Monoclinic
_symmetry_space_group_name_H-M     'P 21/n'
_symmetry_space_group_name_Hall     '-P 2yn'
loop_
    _symmetry_equiv_pos_as_xyz
    'x, y, z'
    '-x+1/2, y+1/2, -z+1/2'
    '-x, -y, -z'
    'x-1/2, -y-1/2, z-1/2'
_cell_length_a     7.9582(3)
_cell_length_b     18.7044(6)
_cell_length_c     9.8573(2)
_cell_angle_alpha     90.00
_cell_angle_beta     104.012(2)
_cell_angle_gamma     90.00
_cell_volume     1423.63(8)
_cell_formula_units_Z     2
_cell_measurement_reflns_used     3858
_cell_measurement_theta_min     2.2
_cell_measurement_theta_max     25.0
_cell_measurement_temperature     295(2)
_exptl_crystal_description     Block
_exptl_crystal_colour     Blue
_exptl_crystal_size_max     0.45
_exptl_crystal_size_mid     0.20
_exptl_crystal_size_min     0.16
_exptl_crystal_density_diffrn     1.577
_exptl_crystal_density_meas     ?
_exptl_crystal_density_method     'not measured'
_exptl_crystal_F_000     694
_exptl_absorpt_coefficient_mu     0.843
_exptl_absorpt_correction_type     Multi-scan
_exptl_absorpt_process_details     '(SADABS; Sheldrick, 1996)'
_exptl_absorpt_correction_T_min     0.557
_exptl_absorpt_correction_T_max     0.877
_diffrn_ambient_temperature     295(2)
_diffrn_radiation_type     MoK\a
_diffrn_radiation_wavelength     0.71073
_diffrn_radiation_source     'medium-focus sealed tube'
_diffrn_radiation_monochromator     graphite
_diffrn_measurement_device_type     'Bruker SMART area-detector'
_diffrn_measurement_method     '\f and \w'
_diffrn_detector_area_resol_mean     ?
_diffrn_reflns_number     7295
_diffrn_reflns_av_R_equivalents     0.0363
_diffrn_reflns_av_sigmaI/netI     0.0370
_diffrn_reflns_theta_min     2.18
_diffrn_reflns_theta_max     25.02
_diffrn_reflns_theta_full     25.02
_diffrn_measured_fraction_theta_max     0.997
_diffrn_measured_fraction_theta_full     0.997
_diffrn_reflns_limit_h_min     -9
_diffrn_reflns_limit_h_max     9
_diffrn_reflns_limit_k_min     -14
_diffrn_reflns_limit_k_max     22
_diffrn_reflns_limit_l_min     -11
_diffrn_reflns_limit_l_max     11
_diffrn_standards_number     0
_diffrn_standards_interval_count     0
_diffrn_standards_interval_time     0
_diffrn_standards_decay_%     0
_reflns_number_total     2507
_reflns_number_gt     2069
_reflns_threshold_expression     I>2\s(I)
_refine_ls_structure_factor_coef     Fsqd
_refine_ls_matrix_type     full
_refine_ls_R_factor_all     0.0645
_refine_ls_R_factor_gt     0.0483
_refine_ls_wR_factor_gt     0.1035
_refine_ls_wR_factor_ref     0.1106
_refine_ls_goodness_of_fit_ref     1.122
_refine_ls_restrained_S_all     1.121
_refine_ls_number_reflns     2507
_refine_ls_number_parameters     229
_refine_ls_number_restraints     4
_refine_ls_hydrogen_treatment     mixed
_refine_ls_weighting_scheme     calc
_refine_ls_weighting_details
         'calc w=1/[\s^2^(Fo^2^)+(0.0395P)^2^+1.8061P] where P=(Fo^2^+2Fc^2^)/3'
_atom_sites_solution_hydrogens     geom
_atom_sites_solution_primary     direct
_atom_sites_solution_secondary     difmap
_refine_ls_shift/su_max     0.001
_refine_ls_shift/su_mean     0.001
_refine_diff_density_max     0.314
_refine_diff_density_min     -0.461
_refine_ls_extinction_method     none
_refine_ls_extinction_coef     ?
loop_
    _atom_type_symbol
    _atom_type_description
    _atom_type_scat_dispersion_real
    _atom_type_scat_dispersion_imag
    _atom_type_scat_source
    'C' 'C' 0.0033 0.0016
                         'International Tables Vol C Tables 4.2.6.8 and 6.1.1.4'
    'H' 'H' 0.0000 0.0000
                         'International Tables Vol C Tables 4.2.6.8 and 6.1.1.4'
    'N' 'N' 0.0061 0.0033
                         'International Tables Vol C Tables 4.2.6.8 and 6.1.1.4'
    'O' 'O' 0.0106 0.0060
                         'International Tables Vol C Tables 4.2.6.8 and 6.1.1.4'
    'Cu' 'Cu' 0.3201 1.2651
                         'International Tables Vol C Tables 4.2.6.8 and 6.1.1.4'
_computing_data_collection     'SMART (Bruker, 2000)'
_computing_cell_refinement     'SAINT (Bruker, 2000)'
_computing_data_reduction     'SAINT (Bruker, 2000)'
_computing_structure_solution     'SHELXS97 (Sheldrick, 2008)'
_computing_structure_refinement     'SHELXL97 (Sheldrick, 2008)'
_computing_molecular_graphics     'X-SEED (Barbour, 2001)'
_computing_publication_material     'publCIF (Westrip, 2009)'
loop_
    _atom_site_type_symbol
    _atom_site_label
    _atom_site_fract_x
    _atom_site_fract_y
    _atom_site_fract_z
    _atom_site_U_iso_or_equiv
    _atom_site_adp_type
    _atom_site_calc_flag
    _atom_site_refinement_flags
    _atom_site_occupancy
    _atom_site_disorder_assembly
    _atom_site_disorder_group
    Cu Cu1 0.5000 0.5000 0.5000 0.02960(19) Uani d S 1 . .
    O O1 0.6141(3) 0.41263(12) 0.4483(2) 0.0329(5) Uani d . 1 . .
    O O2 0.3896(3) 0.37179(15) 0.2856(3) 0.0531(7) Uani d . 1 . .
    O O3 0.3215(5) 0.2416(3) 0.0916(5) 0.1123(16) Uani d . 1 . .
    O O4 0.3942(5) 0.2153(2) 0.3108(5) 0.1137(16) Uani d . 1 . .
    O O5 0.0632(4) 0.49124(18) 0.8331(3) 0.0642(9) Uani d . 1 . .
    O O1W 0.8082(4) 0.54476(16) 0.5876(3) 0.0493(7) Uani d D 1 . .
    H H11 0.772(6) 0.5753(19) 0.637(4) 0.067(15) Uiso d D 1 . .
    H H12 0.883(5) 0.522(2) 0.647(4) 0.073(16) Uiso d D 1 . .
    N N1 0.4256(5) 0.2375(2) 0.2043(5) 0.0624(10) Uani d . 1 . .
    N N2 0.4917(3) 0.45491(14) 0.6829(3) 0.0290(6) Uani d . 1 . .
    N N3 0.1614(5) 0.4274(2) 1.0283(3) 0.0539(9) Uani d D 1 . .
    H H31 0.081(4) 0.442(2) 1.065(4) 0.069(14) Uiso d D 1 . .
    H H32 0.241(4) 0.403(2) 1.082(4) 0.075(16) Uiso d D 1 . .
    C C1 0.6639(4) 0.32322(17) 0.2924(3) 0.0297(7) Uani d . 1 . .
    C C2 0.6033(5) 0.26281(19) 0.2137(4) 0.0372(8) Uani d . 1 . .
    C C3 0.7038(6) 0.2231(2) 0.1461(4) 0.0496(10) Uani d . 1 . .
    H H3 0.6578 0.1835 0.0929 0.057(12) Uiso calc R 1 . .
    C C4 0.8740(6) 0.2428(2) 0.1585(4) 0.0552(11) Uani d . 1 . .
    H H4 0.9433 0.2170 0.1125 0.065(13) Uiso calc R 1 . .
    C C5 0.9406(5) 0.3009(2) 0.2392(4) 0.0503(10) Uani d . 1 . .
    H H5 1.0561 0.3135 0.2495 0.067(14) Uiso calc R 1 . .
    C C6 0.8366(4) 0.3409(2) 0.3053(4) 0.0395(8) Uani d . 1 . .
    H H6 0.8834 0.3801 0.3591 0.038(10) Uiso calc R 1 . .
    C C7 0.5449(4) 0.37176(17) 0.3480(3) 0.0289(7) Uani d . 1 . .
    C C8 0.3508(4) 0.46333(17) 0.7327(3) 0.0306(7) Uani d . 1 . .
    H H8 0.2571 0.4882 0.6785 0.029(9) Uiso calc R 1 . .
    C C9 0.3378(4) 0.43678(18) 0.8613(3) 0.0304(7) Uani d . 1 . .
    C C10 0.4781(5) 0.3999(2) 0.9403(4) 0.0434(9) Uani d . 1 . .
    H H10 0.4747 0.3819 1.0276 0.048(11) Uiso calc R 1 . .
    C C11 0.6240(5) 0.3899(2) 0.8889(4) 0.0461(10) Uani d . 1 . .
    H H11A 0.7186 0.3644 0.9402 0.062(13) Uiso calc R 1 . .
    C C12 0.6259(4) 0.41833(19) 0.7608(4) 0.0364(8) Uani d . 1 . .
    H H12A 0.7241 0.4120 0.7268 0.032(9) Uiso calc R 1 . .
    C C13 0.1760(5) 0.4530(2) 0.9067(4) 0.0419(9) Uani d . 1 . .
loop_
    _atom_site_aniso_label
    _atom_site_aniso_U_11
    _atom_site_aniso_U_22
    _atom_site_aniso_U_33
    _atom_site_aniso_U_12
    _atom_site_aniso_U_13
    _atom_site_aniso_U_23
    Cu1 0.0375(3) 0.0296(3) 0.0256(3) 0.0041(3) 0.0153(2) 0.0014(2)
    O1 0.0378(13) 0.0332(12) 0.0292(12) 0.0057(10) 0.0110(10) -0.0034(10)
    O2 0.0318(14) 0.0677(19) 0.0557(17) 0.0093(13) 0.0028(12) -0.0203(14)
    O3 0.061(2) 0.178(5) 0.091(3) -0.027(3) 0.006(2) -0.071(3)
    O4 0.094(3) 0.118(4) 0.140(4) -0.030(3) 0.049(3) 0.048(3)
    O5 0.0489(16) 0.107(3) 0.0436(15) 0.0375(17) 0.0254(13) 0.0285(16)
    O1W 0.0454(16) 0.0586(19) 0.0407(16) 0.0032(14) 0.0045(13) -0.0056(14)
    N1 0.060(2) 0.051(2) 0.079(3) -0.0141(19) 0.023(2) -0.022(2)
    N2 0.0302(14) 0.0338(15) 0.0250(14) 0.0037(12) 0.0104(11) -0.0004(12)
    N3 0.046(2) 0.084(3) 0.039(2) 0.020(2) 0.0237(17) 0.0225(18)
    C1 0.0332(18) 0.0310(17) 0.0259(17) 0.0033(14) 0.0089(14) 0.0021(14)
    C2 0.040(2) 0.0354(19) 0.037(2) 0.0021(16) 0.0110(16) 0.0003(16)
    C3 0.066(3) 0.037(2) 0.046(2) 0.007(2) 0.014(2) -0.0094(18)
    C4 0.069(3) 0.054(3) 0.050(3) 0.025(2) 0.027(2) 0.003(2)
    C5 0.041(2) 0.052(2) 0.062(3) 0.0077(19) 0.0224(19) 0.005(2)
    C6 0.036(2) 0.037(2) 0.045(2) 0.0019(16) 0.0094(16) -0.0030(17)
    C7 0.0341(18) 0.0287(17) 0.0254(17) 0.0025(14) 0.0104(14) 0.0028(14)
    C8 0.0326(18) 0.0327(18) 0.0270(17) 0.0055(15) 0.0082(14) 0.0006(14)
    C9 0.0335(18) 0.0333(18) 0.0269(17) 0.0033(14) 0.0123(14) 0.0022(14)
    C10 0.050(2) 0.054(2) 0.0303(18) 0.0127(19) 0.0168(17) 0.0124(17)
    C11 0.043(2) 0.056(2) 0.042(2) 0.0189(19) 0.0159(18) 0.0153(18)
    C12 0.0342(19) 0.041(2) 0.038(2) 0.0087(16) 0.0168(16) 0.0057(16)
    C13 0.042(2) 0.053(2) 0.0347(19) 0.0079(18) 0.0167(17) 0.0081(17)
loop_
    _geom_bond_atom_site_label_1
    _geom_bond_atom_site_label_2
    _geom_bond_site_symmetry_2
    _geom_bond_distance
    _geom_bond_publ_flag
    Cu1 O1 3_666 1.995(2) ?
    Cu1 O1 . 1.995(2) yes
    Cu1 N2 3_666 2.006(3) ?
    Cu1 N2 . 2.006(3) yes
    Cu1 O1<i>w</i> . 2.537(3) yes
    O1 C7 . 1.266(4) ?
    O2 C7 . 1.240(4) ?
    O3 N1 . 1.216(5) ?
    O4 N1 . 1.210(5) ?
    O5 C13 . 1.237(4) ?
    O1W H11 . 0.85(4) ?
    O1W H12 . 0.85(4) ?
    N1 C2 . 1.472(5) ?
    N2 C8 . 1.337(4) ?
    N2 C12 . 1.342(4) ?
    N3 C13 . 1.322(5) ?
    N3 H31 . 0.85(4) ?
    N3 H32 . 0.85(4) ?
    C1 C2 . 1.389(5) ?
    C1 C6 . 1.389(5) ?
    C1 C7 . 1.507(4) ?
    C2 C3 . 1.377(5) ?
    C3 C4 . 1.380(6) ?
    C3 H3 . 0.9300 ?
    C4 C5 . 1.375(6) ?
    C4 H4 . 0.9300 ?
    C5 C6 . 1.389(5) ?
    C5 H5 . 0.9300 ?
    C6 H6 . 0.9300 ?
    C8 C9 . 1.389(4) ?
    C8 H8 . 0.9300 ?
    C9 C10 . 1.381(5) ?
    C9 C13 . 1.493(5) ?
    C10 C11 . 1.387(5) ?
    C10 H10 . 0.9300 ?
    C11 C12 . 1.374(5) ?
    C11 H11A . 0.9300 ?
    C12 H12A . 0.9300 ?
loop_
    _geom_angle_atom_site_label_1
    _geom_angle_atom_site_label_2
    _geom_angle_atom_site_label_3
    _geom_angle_site_symmetry_1
    _geom_angle_site_symmetry_3
    _geom_angle
    _geom_angle_publ_flag
    O1 Cu1 O1 3_666 . 180.0000(10)
                                 ?
    O1 Cu1 N2 3_666 3_666 90.07(10) ?
    O1 Cu1 N2 . 3_666 89.93(10) ?
    O1 Cu1 N2 3_666 . 89.93(10) ?
    O1 Cu1 N2 . . 90.07(10) ?
    N2 Cu1 N2 3_666 . 180.00(14) ?
    O1 Cu1 O1W 3_666 . 96.04(9) ?
    O1 Cu1 O1W . . 83.96(9) ?
    N2 Cu1 O1W 3_666 . 85.84(10) ?
    N2 Cu1 O1W . . 94.16(10) ?
    C7 O1 Cu1 . . 123.7(2) ?
    Cu1 O1W H11 . . 89(3) ?
    Cu1 O1W H12 . . 122(3) ?
    H11 O1W H12 . . 103(4) ?
    O4 N1 O3 . . 125.1(4) ?
    O4 N1 C2 . . 116.9(4) ?
    O3 N1 C2 . . 117.9(4) ?
    C8 N2 C12 . . 118.1(3) ?
    C8 N2 Cu1 . . 119.6(2) ?
    C12 N2 Cu1 . . 122.3(2) ?
    C13 N3 H31 . . 120(3) ?
    C13 N3 H32 . . 123(3) ?
    H31 N3 H32 . . 115(4) ?
    C2 C1 C6 . . 116.5(3) ?
    C2 C1 C7 . . 122.0(3) ?
    C6 C1 C7 . . 121.2(3) ?
    C3 C2 C1 . . 123.1(3) ?
    C3 C2 N1 . . 117.2(3) ?
    C1 C2 N1 . . 119.7(3) ?
    C2 C3 C4 . . 119.0(4) ?
    C2 C3 H3 . . 120.5 ?
    C4 C3 H3 . . 120.5 ?
    C5 C4 C3 . . 119.7(4) ?
    C5 C4 H4 . . 120.1 ?
    C3 C4 H4 . . 120.1 ?
    C4 C5 C6 . . 120.4(4) ?
    C4 C5 H5 . . 119.8 ?
    C6 C5 H5 . . 119.8 ?
    C5 C6 C1 . . 121.2(4) ?
    C5 C6 H6 . . 119.4 ?
    C1 C6 H6 . . 119.4 ?
    O2 C7 O1 . . 125.5(3) ?
    O2 C7 C1 . . 117.3(3) ?
    O1 C7 C1 . . 117.1(3) ?
    N2 C8 C9 . . 123.2(3) ?
    N2 C8 H8 . . 118.4 ?
    C9 C8 H8 . . 118.4 ?
    C10 C9 C8 . . 117.7(3) ?
    C10 C9 C13 . . 124.8(3) ?
    C8 C9 C13 . . 117.5(3) ?
    C9 C10 C11 . . 119.7(3) ?
    C9 C10 H10 . . 120.2 ?
    C11 C10 H10 . . 120.2 ?
    C12 C11 C10 . . 118.7(3) ?
    C12 C11 H11A . . 120.7 ?
    C10 C11 H11A . . 120.7 ?
    N2 C12 C11 . . 122.6(3) ?
    N2 C12 H12A . . 118.7 ?
    C11 C12 H12A . . 118.7 ?
    O5 C13 N3 . . 122.1(3) ?
    O5 C13 C9 . . 119.9(3) ?
    N3 C13 C9 . . 118.0(3) ?
loop_
    _geom_torsion_atom_site_label_1
    _geom_torsion_atom_site_label_2
    _geom_torsion_atom_site_label_3
    _geom_torsion_atom_site_label_4
    _geom_torsion_site_symmetry_1
    _geom_torsion_site_symmetry_2
    _geom_torsion_site_symmetry_3
    _geom_torsion_site_symmetry_4
    _geom_torsion
    _geom_torsion_publ_flag
    N2 Cu1 O1 C7 3_666 . . . -65.5(2) ?
    N2 Cu1 O1 C7 . . . . 114.5(2) ?
    O1W Cu1 O1 C7 . . . . -151.3(2) ?
    O1 Cu1 N2 C8 3_666 . . . 40.3(2) ?
    O1 Cu1 N2 C8 . . . . -139.7(2) ?
    O1W Cu1 N2 C8 . . . . 136.3(2) ?
    O1 Cu1 N2 C12 3_666 . . . -137.2(3) ?
    O1 Cu1 N2 C12 . . . . 42.8(3) ?
    O1W Cu1 N2 C12 . . . . -41.1(3) ?
    C6 C1 C2 C3 . . . . -2.6(5) ?
    C7 C1 C2 C3 . . . . 171.0(3) ?
    C6 C1 C2 N1 . . . . 175.3(3) ?
    C7 C1 C2 N1 . . . . -11.1(5) ?
    O4 N1 C2 C3 . . . . 111.8(5) ?
    O3 N1 C2 C3 . . . . -69.5(5) ?
    O4 N1 C2 C1 . . . . -66.2(5) ?
    O3 N1 C2 C1 . . . . 112.5(4) ?
    C1 C2 C3 C4 . . . . 1.3(6) ?
    N1 C2 C3 C4 . . . . -176.6(4) ?
    C2 C3 C4 C5 . . . . 0.9(6) ?
    C3 C4 C5 C6 . . . . -1.6(6) ?
    C4 C5 C6 C1 . . . . 0.3(6) ?
    C2 C1 C6 C5 . . . . 1.7(5) ?
    C7 C1 C6 C5 . . . . -171.9(3) ?
    Cu1 O1 C7 O2 . . . . -14.1(5) ?
    Cu1 O1 C7 C1 . . . . 160.6(2) ?
    C2 C1 C7 O2 . . . . -24.1(5) ?
    C6 C1 C7 O2 . . . . 149.2(3) ?
    C2 C1 C7 O1 . . . . 160.7(3) ?
    C6 C1 C7 O1 . . . . -26.0(4) ?
    C12 N2 C8 C9 . . . . 0.7(5) ?
    Cu1 N2 C8 C9 . . . . -176.9(2) ?
    N2 C8 C9 C10 . . . . -0.1(5) ?
    N2 C8 C9 C13 . . . . 177.3(3) ?
    C8 C9 C10 C11 . . . . -0.8(6) ?
    C13 C9 C10 C11 . . . . -178.0(4) ?
    C9 C10 C11 C12 . . . . 1.2(6) ?
    C8 N2 C12 C11 . . . . -0.4(5) ?
    Cu1 N2 C12 C11 . . . . 177.2(3) ?
    C10 C11 C12 N2 . . . . -0.6(6) ?
    C10 C9 C13 O5 . . . . 174.3(4) ?
    C8 C9 C13 O5 . . . . -2.9(5) ?
    C10 C9 C13 N3 . . . . -3.5(6) ?
    C8 C9 C13 N3 . . . . 179.3(4) ?
loop_
    _geom_hbond_atom_site_label_D
    _geom_hbond_atom_site_label_H
    _geom_hbond_atom_site_label_A
    _geom_hbond_site_symmetry_A
    _geom_hbond_distance_DH
    _geom_hbond_distance_HA
    _geom_hbond_distance_DA
    _geom_hbond_angle_DHA
    _geom_hbond_publ_flag
    O1w H11 O2 3_666 0.85(4) 1.92(2) 2.726(4) 159(4) yes
    O1w H12 O5 1_655 0.85(4) 2.11(2) 2.934(2) 165(3) yes
    N3 H32 O2 1_556 0.85(4) 2.15(2) 2.929(4) 152(4) yes
    N3 H31 O5 3_567 0.85(4) 2.11(2) 2.926(4) 161(4) yes
