# Supplementary material for: trans,trans,trans-Diaqua­bis(nicotin­amide-κN)bis­(2-nitro­benzoato-κO)copper(II)
Source: Acta Crystallogr Sect E Struct Rep Online. 2009 Mar 25;65(Pt 4):m427–8. doi: 10.1107/S1600536809007995 (PMC2969059; doi:10.1107/S1600536809007995)
Supplement: Supplementary file 2 [file e-65-0m427-Isup2.hkl]

# 
# h,k,l, Fc-squared, Fo-squared, sigma(Fo-squared) and status flag 
# 
data_I
_shelx_title '  P21/n' 
_shelx_refln_list_code          4 
_shelx_F_calc_maximum      150.34 
_exptl_crystal_F_000       694.00 
_reflns_d_resolution_high  0.8401 
 
loop_ 
 _symmetry_equiv_pos_as_xyz 
 'x, y, z' 
 '-x+1/2, y+1/2, -z+1/2' 
 '-x, -y, -z' 
 'x-1/2, -y-1/2, z-1/2' 
 
_cell_length_a     7.9582 
_cell_length_b    18.7044 
_cell_length_c     9.8573 
_cell_angle_alpha  90.000 
_cell_angle_beta  104.012 
_cell_angle_gamma  90.000 
 
_shelx_F_squared_multiplier     1.000 
 
loop_ 
 _refln_index_h 
 _refln_index_k 
 _refln_index_l 
 _refln_F_squared_calc 
 _refln_F_squared_meas 
 _refln_F_squared_sigma 
 _refln_observed_status 
   2   0   0     3737.80     3963.32     79.70 o 
   4   0   0     2171.18     2543.83     39.90 o 
   6   0   0     1859.77     1863.55     70.52 o 
   8   0   0      146.48      136.82     16.34 o 
   1   1   0    13658.99    12196.91    153.25 o 
   2   1   0      990.10     1048.07     17.57 o 
   3   1   0     3526.11     3336.52     35.76 o 
   4   1   0      429.84      481.49      7.00 o 
   5   1   0      106.18       98.32      7.90 o 
   6   1   0        0.38        6.88     10.05 o 
   7   1   0     1601.06     1510.29     36.23 o 
   8   1   0        4.95       14.24      9.96 o 
   9   1   0      438.09      408.68     44.07 o 
   0   2   0     3309.49     3092.83     55.64 o 
   1   2   0        4.17       10.46      1.21 o 
   2   2   0     2253.02     2191.09     39.05 o 
   3   2   0     1240.50     1284.73     22.59 o 
   4   2   0     2781.00     2951.92     32.36 o 
   5   2   0        0.36        2.69      3.98 o 
   6   2   0     1656.80     1764.30     31.72 o 
   7   2   0       81.37       53.05     13.91 o 
   8   2   0      266.51      243.92     13.55 o 
   9   2   0        4.20       58.32     23.06 o 
   1   3   0      925.18      889.43     16.24 o 
   2   3   0    10133.20     9789.34    110.75 o 
   3   3   0     2649.36     2665.26     32.00 o 
   4   3   0       22.30       20.13      3.49 o 
   5   3   0     1172.37     1123.31     15.94 o 
   6   3   0       11.19        4.06      7.44 o 
   7   3   0      588.72      560.53     25.32 o 
   8   3   0        1.26       21.57      8.87 o 
   9   3   0       65.04       77.69     11.74 o 
   0   4   0    10799.27     9684.47    173.16 o 
   1   4   0     9169.31     8931.21    112.31 o 
   2   4   0     1070.50      999.08     14.44 o 
   3   4   0      133.12      134.32      3.11 o 
   4   4   0     1542.34     1543.78     20.09 o 
   5   4   0       88.87       82.69      5.07 o 
   6   4   0      350.10      378.04      9.64 o 
   7   4   0      890.20      867.74     20.01 o 
   8   4   0        1.35       -2.29     10.60 o 
   9   4   0        0.05        0.72     21.04 o 
   1   5   0     5110.00     5248.80     95.65 o 
   2   5   0      103.47      116.98      3.29 o 
   3   5   0     1858.18     1791.99     24.91 o 
   4   5   0      302.75      294.14      5.70 o 
   5   5   0     2201.35     2289.96     33.34 o 
   6   5   0        6.46       21.65      4.25 o 
   7   5   0      554.11      511.38     14.69 o 
   8   5   0       76.71       32.49     27.95 o 
   0   6   0     3806.32     3635.73     93.55 o 
   1   6   0     2916.32     2681.44     45.52 o 
   2   6   0     2547.94     2412.33     28.85 o 
   3   6   0      842.60      894.48     13.91 o 
   4   6   0     3715.12     3760.11     59.32 o 
   5   6   0      139.26      156.26      7.07 o 
   6   6   0      312.92      295.82     18.94 o 
   7   6   0      394.25      364.35     15.85 o 
   8   6   0        1.16        1.79      9.49 o 
   1   7   0     2697.84     2479.21     33.36 o 
   2   7   0       48.13       18.07      6.42 o 
   3   7   0      759.10      760.97     18.33 o 
   4   7   0      244.47      269.93      8.64 o 
   5   7   0      881.37      859.36     19.03 o 
   6   7   0      190.24      172.75     10.22 o 
   7   7   0       13.90       53.20     22.25 o 
   8   7   0        1.37        8.92      9.08 o 
   0   8   0     2389.00     2154.09     41.93 o 
   1   8   0     1774.54     1865.15     32.43 o 
   2   8   0     4640.78     4466.62     58.51 o 
   3   8   0     1829.08     2004.99     28.57 o 
   4   8   0      462.90      463.82     12.04 o 
   5   8   0       15.76       14.78      5.75 o 
   6   8   0      133.72      121.43      6.38 o 
   7   8   0       81.57       91.17      8.60 o 
   8   8   0      179.56      171.78     11.52 o 
   1   9   0     1470.75     1409.61     22.95 o 
   2   9   0     1944.15     2012.89     28.07 o 
   3   9   0      386.59      388.29      9.55 o 
   4   9   0      222.02      232.66     10.79 o 
   5   9   0      357.48      373.18     11.42 o 
   6   9   0      733.46      713.35     30.74 o 
   7   9   0      184.74      219.73     16.56 o 
   8   9   0        2.51        0.45      9.33 o 
   0  10   0       85.89       56.47      6.63 o 
   1  10   0      446.92      477.96     10.52 o 
   2  10   0     3344.86     3366.51     45.43 o 
   3  10   0        9.41       14.16      3.59 o 
   4  10   0      689.46      678.59     16.50 o 
   5  10   0       91.99      106.57      8.67 o 
   6  10   0       24.25       22.07      8.24 o 
   7  10   0        0.26       32.11      9.09 o 
   8  10   0      150.84      181.81     27.18 o 
   1  11   0      926.66      794.81     13.54 o 
   2  11   0       12.09       13.34      2.63 o 
   3  11   0        5.77       12.65      8.39 o 
   4  11   0       64.78       56.24      7.59 o 
   5  11   0      703.88      769.94     26.65 o 
   6  11   0       21.24       35.50      5.72 o 
   7  11   0       88.28      113.51      7.86 o 
   0  12   0      678.05      742.06     18.75 o 
   1  12   0      224.39      267.82      7.05 o 
   2  12   0      375.84      358.38      8.05 o 
   3  12   0       96.47      102.10     27.64 o 
   4  12   0        8.71        2.91     13.25 o 
   5  12   0      218.34      218.11     11.99 o 
   6  12   0      103.11      120.04      8.99 o 
   7  12   0        1.45       19.17     15.35 o 
   1  13   0      178.60      194.84      7.85 o 
   2  13   0      189.13      175.22      9.43 o 
   3  13   0      295.21      249.87     39.28 o 
   4  13   0       31.53       42.33      7.90 o 
   5  13   0      148.59      142.10     10.31 o 
   6  13   0      175.85      181.69     20.03 o 
   7  13   0       50.86       56.43      7.33 o 
   0  14   0      160.08      125.00      8.50 o 
   1  14   0      578.36      607.91     20.80 o 
   2  14   0      391.31      388.84     11.58 o 
   3  14   0       80.57       74.21      8.90 o 
   4  14   0      275.02      276.52     34.71 o 
   5  14   0      399.93      353.32     28.20 o 
   6  14   0       36.30       66.18     30.58 o 
   7  14   0       29.84       48.29     16.88 o 
   1  15   0      216.66      198.59      7.14 o 
   2  15   0       32.43       43.15      8.70 o 
   3  15   0      245.36      271.24     37.23 o 
   4  15   0       48.95       50.20     15.23 o 
   5  15   0      369.36      352.03     25.74 o 
   6  15   0       29.82       -2.23     32.07 o 
   0  16   0      469.09      536.42     17.08 o 
   1  16   0       24.21       39.94      6.36 o 
   2  16   0      625.17      668.51     21.31 o 
   3  16   0       10.65       27.30     18.27 o 
   4  16   0      157.85      156.94     12.16 o 
   5  16   0        0.34        1.21     19.75 o 
   6  16   0       30.41       59.81     17.16 o 
   1  17   0      430.51      429.89     13.33 o 
   2  17   0        0.97        3.51      7.22 o 
   3  17   0      194.22      157.00     12.32 o 
   4  17   0       32.57       28.12      8.56 o 
   5  17   0      168.82      162.23     23.28 o 
   0  18   0      305.39      272.75     20.42 o 
   1  18   0        8.61        0.21     10.00 o 
   2  18   0       73.18       86.36     26.20 o 
   3  18   0        0.92        5.79     23.78 o 
   4  18   0      331.62      353.91     65.91 o 
   5  18   0        4.07        5.97     10.60 o 
   1  19   0       31.12       20.27      7.60 o 
   2  19   0        1.75       -7.44     16.67 o 
   3  19   0      717.37      736.42     35.16 o 
   4  19   0        1.59      -10.33     10.33 o 
   0  20   0      154.70      187.26     16.93 o 
   1  20   0        5.43       10.79      8.66 o 
   2  20   0      291.81      273.67     15.13 o 
   3  20   0       61.58       57.12     15.45 o 
   4  20   0      197.45      175.18     14.35 o 
   1  21   0      225.45      143.25     17.44 o 
   2  21   0      147.30      171.82     20.24 o 
   3  21   0      148.99      135.59     13.60 o 
   0  22   0      403.63      300.42     22.61 o 
   1  22   0        0.91       44.22     14.62 o 
  -9   0   1       25.29       67.89     15.60 o 
  -7   0   1       13.11       29.89      9.94 o 
  -5   0   1        6.60        7.32      4.75 o 
  -3   0   1     2286.25     2217.07     34.38 o 
  -1   0   1     1636.62     1570.63     23.63 o 
   1   0   1    13431.22    13189.56    234.61 o 
   3   0   1     3962.47     3909.90     59.01 o 
   5   0   1       42.00       32.01      8.27 o 
   7   0   1     1555.06     1552.68     53.27 o 
  -9   1   1       16.43       39.85     15.38 o 
  -8   1   1       55.96       83.37     10.45 o 
  -7   1   1        4.96        1.04     20.51 o 
  -6   1   1       89.99       69.27      7.12 o 
  -5   1   1      328.67      317.82      6.09 o 
  -4   1   1     3535.73     3677.62     39.85 o 
  -3   1   1      236.50      232.87      6.92 o 
  -2   1   1     2579.47     2571.10     27.42 o 
  -1   1   1     2497.46     2669.06     27.97 o 
   0   1   1     1535.47     1772.64     43.56 o 
   1   1   1      302.48      374.12      5.91 o 
   2   1   1     1403.69     1327.34     16.80 o 
   3   1   1      406.39      446.86      6.25 o 
   4   1   1      280.62      278.82      8.52 o 
   5   1   1       57.15       56.68      6.83 o 
   6   1   1      470.15      429.49     12.06 o 
   7   1   1      311.91      333.56     22.83 o 
   8   1   1      494.28      476.20     37.68 o 
  -9   2   1       48.33       81.86     13.18 o 
  -8   2   1       68.34       50.65      8.82 o 
  -7   2   1      129.16      124.72     11.29 o 
  -6   2   1        0.42       -1.83      8.50 o 
  -5   2   1      618.11      575.89      9.41 o 
  -4   2   1        4.35        1.78      1.52 o 
  -3   2   1       49.86       43.88      3.17 o 
  -2   2   1        5.77        5.40      1.58 o 
  -1   2   1     7847.01     7572.93     95.80 o 
   0   2   1      185.07      156.34      4.75 o 
   1   2   1     6124.08     6072.07     68.78 o 
   2   2   1        2.39       21.13      5.50 o 
   3   2   1     2386.19     2371.58     25.92 o 
   4   2   1      379.76      383.72      7.48 o 
   5   2   1     1271.95     1284.72     17.81 o 
   6   2   1      201.39      184.52      8.36 o 
   7   2   1      342.29      351.89     15.65 o 
   8   2   1       24.61       27.44      8.83 o 
  -9   3   1        1.06       -2.99      8.61 o 
  -8   3   1      338.39      318.73     15.18 o 
  -7   3   1       63.33       50.29     22.85 o 
  -6   3   1      860.01      890.39     20.52 o 
  -5   3   1      251.53      242.83      5.06 o 
  -4   3   1     5088.59     5411.13     57.58 o 
  -3   3   1     5626.15     5754.40     66.51 o 
  -2   3   1     1505.63     1555.46     18.94 o 
  -1   3   1      897.97      873.72     16.43 o 
   0   3   1      784.59      685.34      9.71 o 
   1   3   1     9480.54     9425.28    106.43 o 
   2   3   1     3509.03     3446.21     44.91 o 
   3   3   1      113.88      138.46      4.83 o 
   4   3   1      556.75      546.50      8.82 o 
   5   3   1       37.25       36.13      3.85 o 
   6   3   1      111.93       93.38     15.24 o 
   7   3   1       65.80       71.43     14.82 o 
   8   3   1      232.25      205.98     29.53 o 
  -9   4   1       71.26       56.38     31.46 o 
  -8   4   1       46.91       82.00      9.79 o 
  -7   4   1     1452.43     1449.00     28.32 o 
  -6   4   1      537.11      546.73     11.75 o 
  -5   4   1      909.31      928.64     13.86 o 
  -4   4   1       67.12       92.33      7.70 o 
  -3   4   1     1901.25     1802.65     34.33 o 
  -2   4   1      258.08      236.44      5.52 o 
  -1   4   1      822.09      786.73     11.37 o 
   0   4   1     5876.90     5965.29     76.03 o 
   1   4   1     7390.02     7564.40     85.86 o 
   2   4   1      465.18      496.75     15.75 o 
   3   4   1     6653.27     6768.84     87.16 o 
   4   4   1       23.56       32.68      3.64 o 
   5   4   1      321.97      297.26     14.12 o 
   6   4   1      235.03      257.28     15.37 o 
   7   4   1       18.47       24.81     23.05 o 
   8   4   1        0.24       30.87     17.62 o 
  -9   5   1        6.68        8.81      8.64 o 
  -8   5   1      259.55      266.90     20.22 o 
  -7   5   1      215.16      173.62     18.87 o 
  -6   5   1     4238.35     4281.20     59.05 o 
  -5   5   1      437.85      393.10     10.70 o 
  -4   5   1     2904.49     3031.09     36.89 o 
  -3   5   1       69.06       59.85      3.62 o 
  -2   5   1       81.48      111.49      5.70 o 
  -1   5   1       56.78       87.99      4.71 o 
   0   5   1     5762.87     5452.06     69.88 o 
   1   5   1     1169.64     1226.80     17.32 o 
   2   5   1     3383.56     3243.55     37.86 o 
   3   5   1        1.11       11.91      7.60 o 
   4   5   1      737.74      719.10     17.63 o 
   5   5   1       21.68       31.37      3.98 o 
   6   5   1      163.16      167.34      9.73 o 
   7   5   1      166.51      143.08     10.24 o 
   8   5   1       78.03       92.48     10.86 o 
  -9   6   1       33.42       26.24     25.78 o 
  -8   6   1      139.38      145.72     10.04 o 
  -7   6   1        9.04        3.07      6.91 o 
  -6   6   1      276.44      268.52      8.97 o 
  -5   6   1     1600.14     1609.57     32.78 o 
  -4   6   1       28.36       30.86      5.01 o 
  -3   6   1     1581.89     1593.75     20.08 o 
  -2   6   1       63.85       55.30      5.39 o 
  -1   6   1      313.13      329.11      6.10 o 
   0   6   1     7239.69     7488.76     95.75 o 
   1   6   1     7383.63     7097.98     90.82 o 
   2   6   1      451.07      453.30     10.29 o 
   3   6   1     3278.06     3200.47     50.51 o 
   4   6   1      561.94      565.60     18.69 o 
   5   6   1     1098.91     1132.35     19.22 o 
   6   6   1        7.66        2.35      3.84 o 
   7   6   1      271.12      243.71     21.75 o 
   8   6   1        6.41       -7.03      7.03 o 
  -8   7   1       86.39      101.29      8.79 o 
  -7   7   1        2.47       21.03     21.06 o 
  -6   7   1      356.54      343.45      9.57 o 
  -5   7   1      119.31      117.35      6.84 o 
  -4   7   1     1021.86      941.18     22.42 o 
  -3   7   1        0.17        3.75      3.46 o 
  -2   7   1     7824.82     7690.49    104.40 o 
  -1   7   1     2699.93     2490.76     33.61 o 
   0   7   1     2285.84     2017.40     41.55 o 
   1   7   1     1150.12     1190.20     17.23 o 
   2   7   1       71.85      103.37      5.16 o 
   3   7   1       19.54       38.16     10.90 o 
   4   7   1      422.74      377.53     10.52 o 
   5   7   1       74.93       69.34     10.53 o 
   6   7   1     1199.68     1170.79     20.71 o 
   7   7   1       37.25       54.37      7.50 o 
   8   7   1       84.16       78.72      8.97 o 
  -8   8   1        2.14      -10.84     10.84 o 
  -7   8   1      208.80      203.01     10.82 o 
  -6   8   1        0.30        4.58     11.71 o 
  -5   8   1       46.74       42.97      4.96 o 
  -4   8   1      625.38      574.54     13.69 o 
  -3   8   1     1999.57     1920.44     26.89 o 
  -2   8   1      985.93     1042.94     15.83 o 
  -1   8   1     2101.10     2089.64     28.93 o 
   0   8   1      998.74     1035.72     15.75 o 
   1   8   1      214.49      207.29      6.03 o 
   2   8   1      155.12      191.94      4.90 o 
   3   8   1     1372.82     1301.48     26.66 o 
   4   8   1       13.72       27.65      6.01 o 
   5   8   1      989.68      969.11     20.46 o 
   6   8   1       31.25       24.90     14.24 o 
   7   8   1       30.44       64.29     16.91 o 
   8   8   1        2.86       -4.83     14.21 o 
  -8   9   1       49.58       57.40     19.62 o 
  -7   9   1       12.08       38.17      8.51 o 
  -6   9   1      483.86      451.65     19.32 o 
  -5   9   1        0.02        7.72      6.48 o 
  -4   9   1      158.45      156.80      7.52 o 
  -3   9   1        0.13        6.82      6.72 o 
  -2   9   1      884.05      828.02     13.41 o 
  -1   9   1        8.23        5.96      3.59 o 
   0   9   1     1061.66      959.94     15.11 o 
   1   9   1     1915.16     1890.10     26.70 o 
   2   9   1      169.35      120.70      8.05 o 
   3   9   1      304.18      311.20     11.71 o 
   4   9   1      745.16      766.68     17.15 o 
   5   9   1      344.84      334.91     11.13 o 
   6   9   1      253.60      258.38     10.04 o 
   7   9   1      178.29      185.01      8.51 o 
   8   9   1       38.94       63.74      9.16 o 
  -8  10   1       18.80       35.63      8.23 o 
  -7  10   1       29.11       36.36      6.27 o 
  -6  10   1        3.74       -3.93      4.67 o 
  -5  10   1       10.30        4.49      3.62 o 
  -4  10   1       53.82       77.51     22.30 o 
  -3  10   1      257.71      224.70      7.49 o 
  -2  10   1        9.12       11.65      5.23 o 
  -1  10   1     2183.38     2150.96     39.54 o 
   0  10   1      537.14      538.93     10.14 o 
   1  10   1      611.82      545.57     10.00 o 
   2  10   1      302.47      288.00      6.92 o 
   3  10   1      136.71       97.79     14.64 o 
   4  10   1        2.62        9.20      4.90 o 
   5  10   1      891.11      930.58     20.58 o 
   6  10   1      280.34      221.15     15.80 o 
   7  10   1       36.84       60.64     10.62 o 
  -8  11   1      198.96      206.42     22.87 o 
  -7  11   1        2.13        5.54      6.43 o 
  -6  11   1      172.44      178.46      7.78 o 
  -5  11   1      248.30      227.15     11.61 o 
  -4  11   1      550.16      522.83     17.01 o 
  -3  11   1       86.01       92.70      5.49 o 
  -2  11   1     1997.66     1973.35     28.49 o 
  -1  11   1      288.10      325.79      7.54 o 
   0  11   1      289.46      264.11      8.62 o 
   1  11   1      613.23      595.54     15.81 o 
   2  11   1       19.82       10.45      3.75 o 
   3  11   1       27.29       21.34      9.62 o 
   4  11   1        5.72       21.06      5.23 o 
   5  11   1       79.96       92.34     15.55 o 
   6  11   1       61.88       57.42     14.05 o 
   7  11   1       19.58       22.55     14.07 o 
  -7  12   1      357.47      364.28     12.04 o 
  -6  12   1        4.42       41.32     10.47 o 
  -5  12   1      343.67      325.15     20.27 o 
  -4  12   1        2.55       21.83     15.56 o 
  -3  12   1       33.54       48.50      4.76 o 
  -2  12   1        0.02       -0.98      4.80 o 
  -1  12   1      518.35      478.51     11.94 o 
   0  12   1      127.01      129.08      4.99 o 
   1  12   1     1498.37     1527.11     23.21 o 
   2  12   1       75.51       62.34      5.30 o 
   3  12   1      231.50      209.14     11.60 o 
   4  12   1        1.53        6.85      7.04 o 
   5  12   1        7.65       18.96     13.70 o 
   6  12   1       27.46       40.63      7.25 o 
   7  12   1        8.05       -4.48      6.31 o 
  -7  13   1       18.55       32.42      7.73 o 
  -6  13   1      239.87      222.02     19.76 o 
  -5  13   1       62.39       61.87      8.33 o 
  -4  13   1       26.71       31.90      7.01 o 
  -3  13   1       22.92       31.08      6.35 o 
  -2  13   1      479.86      488.97     12.94 o 
  -1  13   1       29.71       39.33      4.70 o 
   0  13   1      827.61      837.98     14.78 o 
   1  13   1       24.65       34.43      5.21 o 
   2  13   1      638.39      592.80     20.09 o 
   3  13   1        0.01        9.07      7.46 o 
   4  13   1      616.34      626.16     21.09 o 
   5  13   1        7.56       30.29      9.63 o 
   6  13   1       45.34       46.61     10.85 o 
   7  13   1        1.56       16.95     12.10 o 
  -7  14   1       71.73      111.92     40.90 o 
  -6  14   1       12.68       22.60     23.63 o 
  -5  14   1       11.50       31.37      7.56 o 
  -4  14   1        2.72        1.98      7.82 o 
  -3  14   1      704.95      674.97     20.93 o 
  -2  14   1       35.08       46.45      5.38 o 
  -1  14   1     1522.61     1576.64     24.51 o 
   0  14   1      152.89      122.05      7.67 o 
   1  14   1      755.47      776.41     23.87 o 
   2  14   1       47.37       46.69     11.43 o 
   3  14   1      203.99      195.55     12.20 o 
   4  14   1        2.59       23.93     17.68 o 
   5  14   1      390.38      414.16     18.24 o 
   6  14   1      167.51      165.91     12.96 o 
  -6  15   1       12.34       18.54     12.10 o 
  -5  15   1        0.09        1.07      7.54 o 
  -4  15   1      922.81      911.75     36.49 o 
  -3  15   1      153.55      150.00      9.94 o 
  -2  15   1     2101.90     2087.50     37.04 o 
  -1  15   1       50.39       41.81      5.53 o 
   0  15   1      177.38      197.29      7.64 o 
   1  15   1        0.09        7.59      4.32 o 
   2  15   1      182.82      173.76     11.09 o 
   3  15   1        2.98       -5.47      5.47 o 
   4  15   1      191.89      170.94     17.81 o 
   5  15   1       73.28      111.68     17.63 o 
   6  15   1      171.58      197.86     13.57 o 
  -6  16   1       18.44       14.86     14.36 o 
  -5  16   1      203.74      225.69     30.00 o 
  -4  16   1       41.17       49.11      8.81 o 
  -3  16   1      282.34      281.14     13.27 o 
  -2  16   1      171.63      166.91      8.49 o 
  -1  16   1      582.87      598.03     18.47 o 
   0  16   1       70.83       78.02     18.58 o 
   1  16   1      386.02      369.10     11.68 o 
   2  16   1       18.36       25.95      7.82 o 
   3  16   1      535.24      550.33     22.05 o 
   4  16   1        7.76       35.75     10.97 o 
   5  16   1      447.89      502.16     20.56 o 
   6  16   1       50.59       43.21     10.64 o 
  -6  17   1       95.64      108.11     12.38 o 
  -5  17   1        0.25       -7.85      7.85 o 
  -4  17   1      454.44      491.13     19.34 o 
  -3  17   1        8.69        9.90      8.48 o 
  -2  17   1       68.80       92.92      9.62 o 
  -1  17   1      256.31      259.85     21.20 o 
   0  17   1      175.45      169.30     11.83 o 
   1  17   1       20.80       27.88     12.32 o 
   2  17   1      776.93      827.22     24.82 o 
   3  17   1       23.42       41.35     10.53 o 
   4  17   1      396.49      446.11     19.20 o 
   5  17   1       15.33       10.93      9.33 o 
  -5  18   1      303.34      280.38     16.15 o 
  -4  18   1       12.86       -0.78     14.22 o 
  -3  18   1      620.75      576.57     40.61 o 
  -2  18   1        6.78       36.50     10.09 o 
  -1  18   1       16.85        0.48     11.49 o 
   0  18   1       63.62       75.44      7.16 o 
   1  18   1      215.64      254.39     13.56 o 
   2  18   1       75.49       60.76      9.60 o 
   3  18   1      238.64      257.88     14.94 o 
   4  18   1       12.25       24.92      9.87 o 
   5  18   1       69.32       80.53     17.26 o 
  -4  19   1      217.32      217.70     34.74 o 
  -3  19   1        2.51       24.82      9.83 o 
  -2  19   1      456.55      462.04     18.15 o 
  -1  19   1       99.07       97.84     12.40 o 
   0  19   1       52.02       62.83      9.11 o 
   1  19   1      110.35      134.55     13.68 o 
   2  19   1        2.97       -2.27     18.27 o 
   3  19   1        7.75       -7.52      7.52 o 
   4  19   1      179.79      219.11     16.12 o 
  -4  20   1        2.17       -5.16     26.96 o 
  -3  20   1       42.67       66.35     23.61 o 
  -2  20   1        7.19        5.62      8.29 o 
  -1  20   1      138.89      154.50     16.80 o 
   0  20   1        0.13        5.03      7.89 o 
   1  20   1       91.48       91.21     10.71 o 
   2  20   1        4.25       22.64      8.92 o 
   3  20   1      257.71      294.60     62.39 o 
  -3  21   1        0.68       17.17     23.07 o 
  -2  21   1       28.64       42.62     10.13 o 
  -1  21   1       41.63      -12.45     12.45 o 
   0  21   1      218.05      194.29     15.28 o 
   1  21   1       47.77       14.04     12.97 o 
   2  21   1      268.09      244.98     27.89 o 
  -1  22   1      205.88      156.59     19.11 o 
   0  22   1        2.98       54.13     17.48 o 
  -8   0   2       70.47       71.69     14.32 o 
  -6   0   2      708.19      705.56     16.88 o 
  -4   0   2     4080.68     4182.63     63.77 o 
  -2   0   2     3659.58     3817.59     57.06 o 
   0   0   2     5604.78     6103.74    155.47 o 
   2   0   2     3283.46     3350.05     60.95 o 
   4   0   2     3539.40     3801.82     58.42 o 
   6   0   2     1205.85     1168.02     41.46 o 
   8   0   2       77.51       84.91     15.77 o 
  -9   1   2       11.58       24.83     15.10 o 
  -8   1   2        0.14       -6.16     18.22 o 
  -7   1   2      245.54      232.97     12.01 o 
  -6   1   2       27.53       33.90      5.84 o 
  -5   1   2      510.99      445.47      7.31 o 
  -4   1   2        4.20        2.31      3.51 o 
  -3   1   2     6186.84     6402.32     67.21 o 
  -2   1   2     4428.46     4550.82     77.00 o 
  -1   1   2     2123.48     2222.17     26.26 o 
   0   1   2      164.59      163.02      5.75 o 
   1   1   2      218.10      185.26      4.33 o 
   2   1   2      689.62      780.01     15.80 o 
   3   1   2     6691.68     6944.01     72.88 o 
   4   1   2      472.02      471.15      7.71 o 
   5   1   2      159.46      162.01      5.06 o 
   6   1   2       61.27       56.43      7.99 o 
   7   1   2       14.24        9.11     13.30 o 
   8   1   2        9.14        4.09     32.67 o 
  -9   2   2        0.24        6.84     28.91 o 
  -8   2   2      181.35      166.27     16.39 o 
  -7   2   2      182.99      159.30      8.62 o 
  -6   2   2       84.07       70.87      4.11 o 
  -5   2   2      211.20      228.04      5.48 o 
  -4   2   2       46.39       33.26      2.18 o 
  -3   2   2       61.96       85.78      4.21 o 
  -2   2   2      569.73      517.41      8.23 o 
  -1   2   2      153.07      214.87      4.66 o 
   0   2   2    15248.84    15488.74    194.83 o 
   1   2   2     4932.17     5128.23     75.78 o 
   2   2   2     4207.28     3979.86     51.79 o 
   3   2   2      156.63      161.08      3.40 o 
   4   2   2      210.66      197.63      7.91 o 
   5   2   2      169.37      197.06      8.21 o 
   6   2   2      279.51      283.82     10.24 o 
   7   2   2      290.66      250.92     32.70 o 
   8   2   2        2.03       12.54     25.46 o 
  -9   3   2      108.04      131.27     30.13 o 
  -8   3   2       19.07       28.19      8.59 o 
  -7   3   2      700.82      707.12     17.19 o 
  -6   3   2       40.26       44.97      4.36 o 
  -5   3   2      158.25      140.39      4.55 o 
  -4   3   2     4486.92     5075.22     54.26 o 
  -3   3   2     3916.54     3736.36     44.04 o 
  -2   3   2      271.66      303.80      8.07 o 
  -1   3   2     7739.77     7432.22    101.22 o 
   0   3   2    22603.37    22762.79    285.87 o 
   1   3   2     1321.68     1378.72     24.15 o 
   2   3   2     3272.78     3466.16     45.49 o 
   3   3   2      889.61      870.95     11.70 o 
   4   3   2       17.46        8.75      3.82 o 
   5   3   2      182.61      206.86      6.76 o 
   6   3   2      200.52      178.43      8.62 o 
   7   3   2        4.26       -3.54      9.65 o 
   8   3   2        9.94       53.88     40.40 o 
  -9   4   2        3.07       11.25     27.42 o 
  -8   4   2       71.36       76.23      9.36 o 
  -7   4   2       33.62       38.08     11.61 o 
  -6   4   2      592.49      595.38     26.52 o 
  -5   4   2      574.44      564.28     12.06 o 
  -4   4   2     1827.88     1910.85     27.03 o 
  -3   4   2      914.64      979.39     13.90 o 
  -2   4   2      306.32      363.61      7.68 o 
  -1   4   2      251.22      259.21      5.88 o 
   0   4   2        6.08       14.79      1.76 o 
   1   4   2      221.33      272.00      4.94 o 
   2   4   2     1223.24     1058.73     17.58 o 
   3   4   2      844.51      946.72     12.49 o 
   4   4   2      530.59      473.19      9.26 o 
   5   4   2      464.00      439.76     10.08 o 
   6   4   2      788.25      759.10     22.56 o 
   7   4   2       21.43       17.09     10.06 o 
   8   4   2       95.16       76.97     11.43 o 
  -9   5   2       35.26       55.14     36.22 o 
  -8   5   2        4.01        3.75      6.21 o 
  -7   5   2       14.73       12.59     12.58 o 
  -6   5   2       60.14       51.92      4.88 o 
  -5   5   2      486.74      478.86     10.40 o 
  -4   5   2       55.07       59.81      3.66 o 
  -3   5   2     4197.98     4358.92     51.26 o 
  -2   5   2       21.09       24.76      3.73 o 
  -1   5   2     6365.54     6172.55     91.58 o 
   0   5   2     2535.23     2573.52     34.23 o 
   1   5   2     3917.73     3864.04     44.93 o 
   2   5   2     1360.45     1460.40     21.88 o 
   3   5   2       90.25       74.16      3.85 o 
   4   5   2      106.08       97.27      6.84 o 
   5   5   2       81.06       71.77      5.78 o 
   6   5   2        9.37       -3.15      3.98 o 
   7   5   2       80.72       95.89      9.57 o 
   8   5   2      107.89      106.07     33.41 o 
  -9   6   2        7.35        8.81     12.11 o 
  -8   6   2      241.63      209.63     13.95 o 
  -7   6   2       37.00       53.75      8.06 o 
  -6   6   2       29.70       26.36      4.52 o 
  -5   6   2        2.03       -1.86      7.26 o 
  -4   6   2      791.16      716.15     18.63 o 
  -3   6   2      974.71     1073.53     18.44 o 
  -2   6   2     3786.80     3800.87     58.02 o 
  -1   6   2     7491.11     7835.09    100.42 o 
   0   6   2       19.61        7.59      3.20 o 
   1   6   2      461.44      486.23      7.30 o 
   2   6   2     1024.23      921.31     12.24 o 
   3   6   2      135.37       99.02      6.45 o 
   4   6   2     1326.16     1223.75     50.12 o 
   5   6   2        7.26        3.81      7.56 o 
   6   6   2      155.04      158.87     18.68 o 
   7   6   2       52.32       63.11     19.50 o 
   8   6   2      193.35      172.08     13.69 o 
  -8   7   2       61.46       52.37      8.78 o 
  -7   7   2      158.35      161.83      7.68 o 
  -6   7   2      247.80      243.59      8.84 o 
  -5   7   2     1916.86     1823.71     27.92 o 
  -4   7   2      378.66      357.62     10.18 o 
  -3   7   2     1297.05     1213.82     28.84 o 
  -2   7   2     1379.12     1495.10     24.89 o 
  -1   7   2     1150.93     1136.73     19.90 o 
   0   7   2      593.70      592.87     10.14 o 
   1   7   2      981.44      921.95     14.02 o 
   2   7   2     1783.87     1952.56     28.05 o 
   3   7   2       24.34       12.93      5.46 o 
   4   7   2       21.73       47.86      8.74 o 
   5   7   2      722.25      706.73     20.27 o 
   6   7   2        0.77        2.67     11.64 o 
   7   7   2      725.61      685.50     18.53 o 
   8   7   2      205.74      206.64     30.32 o 
  -8   8   2       77.47       83.66      8.66 o 
  -7   8   2       39.50       28.68      6.33 o 
  -6   8   2      861.70      829.11     16.35 o 
  -5   8   2      101.49      117.92     13.79 o 
  -4   8   2     1163.12     1126.91     19.61 o 
  -3   8   2     1437.21     1502.65     24.85 o 
  -2   8   2      390.54      385.36      7.73 o 
  -1   8   2      802.55      826.92     13.20 o 
   0   8   2      485.12      489.76      8.90 o 
   1   8   2     1520.00     1384.11     23.01 o 
   2   8   2     2466.98     2283.39     28.03 o 
   3   8   2       16.42       36.08      4.24 o 
   4   8   2     2208.55     2324.56     39.69 o 
   5   8   2      379.52      333.37     10.93 o 
   6   8   2      726.34      728.52     15.38 o 
   7   8   2        0.01        5.55      6.83 o 
   8   8   2      104.81       94.08     13.49 o 
  -8   9   2       41.17       41.29     11.88 o 
  -7   9   2      276.36      294.99     17.26 o 
  -6   9   2       73.10       97.33      6.70 o 
  -5   9   2     1888.80     1871.01     39.69 o 
  -4   9   2       12.67        3.86      6.84 o 
  -3   9   2     1342.35     1228.22     36.53 o 
  -2   9   2        1.39        4.84      5.70 o 
  -1   9   2     1909.27     1863.43     26.55 o 
   0   9   2      200.70      226.24      5.84 o 
   1   9   2     7226.55     7237.10    113.04 o 
   2   9   2       44.95       26.83      3.68 o 
   3   9   2      187.27      186.11     14.24 o 
   4   9   2      380.58      343.45     10.67 o 
   5   9   2      454.58      436.54     21.21 o 
   6   9   2       23.57       30.66      9.45 o 
   7   9   2      160.42      169.62     22.86 o 
  -8  10   2      487.90      471.37     18.14 o 
  -7  10   2       19.83        5.99      6.05 o 
  -6  10   2     1262.11     1276.32     26.71 o 
  -5  10   2      296.60      232.75     22.18 o 
  -4  10   2      145.90      133.47     21.34 o 
  -3  10   2       66.77       71.12     10.74 o 
  -2  10   2     1981.20     2007.57     51.56 o 
  -1  10   2      125.67      108.74      9.85 o 
   0  10   2     2460.63     2471.76     34.44 o 
   1  10   2      646.18      687.49     14.35 o 
   2  10   2     1809.69     1860.29     26.65 o 
   3  10   2      130.70      157.18      7.04 o 
   4  10   2      530.06      541.29     14.30 o 
   5  10   2      206.37      183.33     14.48 o 
   6  10   2       65.45       60.39      8.15 o 
   7  10   2       64.28       54.49      8.09 o 
  -8  11   2       21.93       21.44      8.15 o 
  -7  11   2      314.19      284.64     10.36 o 
  -6  11   2      300.75      277.37     15.24 o 
  -5  11   2     1340.04     1264.28     32.28 o 
  -4  11   2        3.88        9.32      6.03 o 
  -3  11   2     1068.01     1015.79     27.58 o 
  -2  11   2      459.58      475.22      9.77 o 
  -1  11   2     1721.73     1724.93     29.47 o 
   0  11   2      273.88      275.41      8.07 o 
   1  11   2     4818.71     4935.70     75.32 o 
   2  11   2      122.44      113.43      8.09 o 
   3  11   2      578.35      562.43     17.88 o 
   4  11   2       12.32       20.04      5.01 o 
   5  11   2        1.81       38.89      9.95 o 
   6  11   2        3.43        7.93      8.29 o 
   7  11   2      106.96      104.25      9.90 o 
  -7  12   2        1.06       25.15     20.82 o 
  -6  12   2      677.05      649.96     16.90 o 
  -5  12   2       95.70       94.62     10.73 o 
  -4  12   2      202.83      190.01     25.85 o 
  -3  12   2       55.36       44.89     12.28 o 
  -2  12   2     1353.38     1279.80     20.37 o 
  -1  12   2      172.13      207.92      9.26 o 
   0  12   2     1719.73     1711.02     27.19 o 
   1  12   2       19.30       35.62      3.88 o 
   2  12   2     1794.01     1865.83     32.46 o 
   3  12   2       43.14       57.78      7.71 o 
   4  12   2      645.54      565.83     37.26 o 
   5  12   2        0.15       18.67     11.86 o 
   6  12   2       21.11       17.01     13.41 o 
   7  12   2       57.68       75.64     11.81 o 
  -7  13   2      117.46       97.47     22.94 o 
  -6  13   2        0.27      -10.06     16.86 o 
  -5  13   2      856.83      904.15     50.23 o 
  -4  13   2       61.41       79.13     15.30 o 
  -3  13   2      842.48      806.26     18.01 o 
  -2  13   2       58.80       60.57      5.99 o 
  -1  13   2      650.12      626.41     12.29 o 
   0  13   2       53.36       68.11      5.22 o 
   1  13   2     1841.32     1922.81     28.55 o 
   2  13   2      245.54      221.36     24.77 o 
   3  13   2       29.76       11.91      6.41 o 
   4  13   2       33.83       25.54     12.79 o 
   5  13   2      179.02      176.57     11.10 o 
   6  13   2       33.89       48.10     10.85 o 
  -7  14   2        5.61       42.39     19.49 o 
  -6  14   2      243.90      203.14     17.26 o 
  -5  14   2      145.51      117.11     11.59 o 
  -4  14   2        2.46       10.82     12.01 o 
  -3  14   2       31.09       40.25     10.83 o 
  -2  14   2     1788.79     1899.18     48.82 o 
  -1  14   2       34.21       36.67      6.74 o 
   0  14   2      802.17      832.65     15.24 o 
   1  14   2       11.54        6.39      4.77 o 
   2  14   2       13.11       48.39     11.17 o 
   3  14   2       14.67       13.75     15.75 o 
   4  14   2      637.23      622.47     21.32 o 
   5  14   2        6.10        8.47     23.90 o 
   6  14   2      283.50      258.53     12.42 o 
  -7  15   2       49.54       65.42     15.88 o 
  -6  15   2       53.33       89.17     11.10 o 
  -5  15   2        8.35        8.40      7.23 o 
  -4  15   2       11.55       29.89     26.28 o 
  -3  15   2      340.60      319.17     14.53 o 
  -2  15   2      169.81      163.21      9.52 o 
  -1  15   2      880.91      880.22     29.36 o 
   0  15   2        1.15        5.11      5.95 o 
   1  15   2      136.07      120.35      6.96 o 
   2  15   2      124.70       97.16     12.25 o 
   3  15   2      247.54      270.97     13.62 o 
   4  15   2        4.83       16.81      9.54 o 
   5  15   2      455.29      466.61     44.05 o 
   6  15   2        0.45       18.73     18.58 o 
  -6  16   2      149.48      191.35     17.05 o 
  -5  16   2        5.90       10.16     21.40 o 
  -4  16   2      156.46      167.44     12.13 o 
  -3  16   2       23.21       16.31      7.76 o 
  -2  16   2       69.22       61.21     12.20 o 
  -1  16   2      121.45      108.81      6.97 o 
   0  16   2      193.19      207.98     17.68 o 
   1  16   2        3.74       13.95      5.11 o 
   2  16   2      158.82      170.69     11.13 o 
   3  16   2       18.74       -7.83      7.83 o 
   4  16   2      367.95      374.06     17.71 o 
   5  16   2       13.31       19.25     15.35 o 
  -6  17   2        1.69        3.29     20.90 o 
  -5  17   2      121.15      167.25     26.52 o 
  -4  17   2      112.08      117.48     10.55 o 
  -3  17   2      602.29      649.20     21.81 o 
  -2  17   2        2.98       10.07      7.11 o 
  -1  17   2      172.10      179.67     15.26 o 
   0  17   2        0.05       -4.71      6.91 o 
   1  17   2       42.55       55.44     12.64 o 
   2  17   2      123.00      122.04     23.03 o 
   3  17   2      185.51      165.15     12.68 o 
   4  17   2       10.36       24.75     43.12 o 
   5  17   2      168.97      144.91     25.62 o 
  -5  18   2       83.38       68.77     15.18 o 
  -4  18   2      119.99      129.01     35.99 o 
  -3  18   2       99.71      111.75     23.72 o 
  -2  18   2      599.77      599.62     16.48 o 
  -1  18   2       20.76       42.38     15.48 o 
   0  18   2      312.46      280.21     21.39 o 
   1  18   2      158.70      165.11     11.52 o 
   2  18   2      137.76      201.70     42.56 o 
   3  18   2        0.01        5.57     15.96 o 
   4  18   2      113.04      102.33     12.18 o 
  -4  19   2        9.06       22.25      9.42 o 
  -3  19   2       27.88       30.23      9.27 o 
  -2  19   2        6.98       -0.35      7.49 o 
  -1  19   2      622.85      534.20     19.60 o 
   0  19   2       18.03       31.08     13.09 o 
   1  19   2      327.74      353.04     16.02 o 
   2  19   2      196.61      168.20     31.26 o 
   3  19   2       13.01       14.56      9.31 o 
   4  19   2        5.87       27.99      9.95 o 
  -4  20   2      145.01      129.65     38.60 o 
  -3  20   2       16.21       33.36      9.97 o 
  -2  20   2       43.76       65.83     10.65 o 
  -1  20   2        0.10       10.29      8.26 o 
   0  20   2      339.57      338.51     16.64 o 
   1  20   2        6.36       12.36      8.74 o 
   2  20   2      151.78      177.80     25.89 o 
   3  20   2       19.18       29.33     23.17 o 
  -3  21   2      173.60      140.99     18.11 o 
  -2  21   2        3.71      -11.45     11.45 o 
  -1  21   2      274.05      282.48     16.17 o 
   0  21   2        0.38       29.43     14.76 o 
   1  21   2       52.16      110.08     25.90 o 
   2  21   2       15.06      -11.10     23.30 o 
  -9   0   3       55.84       90.98     16.24 o 
  -7   0   3     1351.04     1252.66     30.17 o 
  -5   0   3      477.67      427.52     12.32 o 
  -3   0   3     3008.19     3291.83     50.49 o 
  -1   0   3      877.48      829.32     40.54 o 
   1   0   3      235.04      295.92     11.62 o 
   3   0   3      196.79      143.15      5.21 o 
   5   0   3      815.15      822.24     30.91 o 
   7   0   3        1.54       -9.41      9.41 o 
  -9   1   3       20.16       52.36     21.17 o 
  -8   1   3      178.54      206.55     19.99 o 
  -7   1   3      395.63      341.18     13.66 o 
  -6   1   3       33.90       29.85      4.28 o 
  -5   1   3       54.14       48.89      3.32 o 
  -4   1   3      188.69      118.96      3.75 o 
  -3   1   3      422.25      486.51      9.52 o 
  -2   1   3       97.52       81.73      3.32 o 
  -1   1   3      264.62      246.61      9.41 o 
   0   1   3      272.30      267.99      7.29 o 
   1   1   3     1406.19     1424.76     28.26 o 
   2   1   3     4644.58     4637.11     69.92 o 
   3   1   3      317.48      351.97      5.77 o 
   4   1   3      256.62      272.72      6.34 o 
   5   1   3      205.00      189.00      8.94 o 
   6   1   3       26.84       42.22     20.48 o 
   7   1   3      115.00       96.22     10.14 o 
   8   1   3       12.14       24.69     14.03 o 
  -9   2   3      100.89      101.31     37.84 o 
  -8   2   3        4.94       17.25      7.57 o 
  -7   2   3      833.66      792.68     23.19 o 
  -6   2   3      347.55      351.76      9.10 o 
  -5   2   3      559.57      527.23      8.39 o 
  -4   2   3       99.37      124.96      3.64 o 
  -3   2   3       49.71       82.34      3.05 o 
  -2   2   3        3.32       12.48      1.95 o 
  -1   2   3      419.75      343.92     19.78 o 
   0   2   3      163.44      193.98     10.56 o 
   1   2   3     1099.75     1032.35     17.25 o 
   2   2   3      320.52      335.64      7.70 o 
   3   2   3      227.91      210.84      4.60 o 
   4   2   3       32.10       48.51      5.03 o 
   5   2   3       87.82       65.35      8.92 o 
   6   2   3       51.61       41.07      9.91 o 
   7   2   3      296.89      322.58     31.86 o 
   8   2   3       29.57      -21.83     22.86 o 
  -9   3   3       41.50       61.44     10.61 o 
  -8   3   3       65.50       73.11     11.02 o 
  -7   3   3        2.58       13.94     10.85 o 
  -6   3   3      606.58      577.07     15.13 o 
  -5   3   3     1000.72      956.62     12.84 o 
  -4   3   3     1443.82     1226.23     16.65 o 
  -3   3   3      123.73      114.92      3.70 o 
  -2   3   3     2144.71     2100.90     50.10 o 
  -1   3   3        0.00       12.54      5.14 o 
   0   3   3     8877.11     9330.89    127.19 o 
   1   3   3       36.92       45.04      2.12 o 
   2   3   3      996.02      969.53     24.84 o 
   3   3   3        0.11        8.98      4.16 o 
   4   3   3       57.20       50.21      3.32 o 
   5   3   3      205.07      192.86      8.82 o 
   6   3   3      361.30      337.78     11.85 o 
   7   3   3       55.18       63.50     24.75 o 
   8   3   3        0.92       -3.96     11.25 o 
  -9   4   3      145.17      144.07     12.70 o 
  -8   4   3        3.49       15.61      6.69 o 
  -7   4   3       43.71       47.51      5.79 o 
  -6   4   3       54.95       60.24      8.08 o 
  -5   4   3     1163.69     1154.67     27.66 o 
  -4   4   3        0.91        7.30      4.60 o 
  -3   4   3     5359.85     5612.46     73.04 o 
  -2   4   3      102.90      124.44      3.43 o 
  -1   4   3     3752.76     3394.35     51.82 o 
   0   4   3     5927.51     6075.77     77.83 o 
   1   4   3       32.84       20.05      3.36 o 
   2   4   3      192.51      189.22      9.06 o 
   3   4   3      584.67      547.45      9.95 o 
   4   4   3      710.79      712.81     15.11 o 
   5   4   3      690.13      680.78     13.48 o 
   6   4   3        4.91       10.84     14.02 o 
   7   4   3       56.13       63.82     10.23 o 
   8   4   3        5.14       13.92      9.68 o 
  -9   5   3       42.56       45.92     51.47 o 
  -8   5   3       80.10       99.97     10.29 o 
  -7   5   3      165.23      138.91      8.89 o 
  -6   5   3        6.48       -3.42     10.31 o 
  -5   5   3      173.40      153.56      5.40 o 
  -4   5   3     1589.89     1573.85     21.64 o 
  -3   5   3       89.00       89.32      7.88 o 
  -2   5   3    15145.50    15627.54    197.81 o 
  -1   5   3     1852.00     1812.96     42.70 o 
   0   5   3     2557.64     2403.85     37.48 o 
   1   5   3      613.46      606.42     13.13 o 
   2   5   3      815.72      729.30     11.44 o 
   3   5   3      226.66      236.14      8.14 o 
   4   5   3      842.54      924.35     18.46 o 
   5   5   3       24.04       55.40      6.53 o 
   6   5   3      182.35      190.70      9.68 o 
   7   5   3       16.37       60.26     17.81 o 
   8   5   3       30.24       24.84     13.44 o 
  -9   6   3      300.12      284.14     22.53 o 
  -8   6   3      187.74      169.31     15.82 o 
  -7   6   3      490.28      494.13     12.15 o 
  -6   6   3      203.09      206.87     11.78 o 
  -5   6   3     1076.07     1068.13     18.25 o 
  -4   6   3       21.99       31.05      2.87 o 
  -3   6   3     5367.55     5553.16     72.61 o 
  -2   6   3      579.62      596.38      9.87 o 
  -1   6   3      545.65      509.05     11.20 o 
   0   6   3      924.48      991.07     20.73 o 
   1   6   3       62.78       97.87      3.69 o 
   2   6   3      323.97      330.22      7.88 o 
   3   6   3      861.37      832.36     13.76 o 
   4   6   3      268.87      315.93     21.60 o 
   5   6   3      828.18      810.85     18.09 o 
   6   6   3       30.29       17.28      8.25 o 
   7   6   3      178.60      195.50     10.75 o 
  -8   7   3      117.70      129.25     13.78 o 
  -7   7   3       78.49       87.44     14.50 o 
  -6   7   3      444.60      480.77     21.92 o 
  -5   7   3       55.60       50.92      4.52 o 
  -4   7   3     2066.02     2154.70     35.07 o 
  -3   7   3        2.48        7.19      5.58 o 
  -2   7   3     2506.79     2642.74     41.93 o 
  -1   7   3       34.32       41.19      5.25 o 
   0   7   3      955.99      947.40     17.62 o 
   1   7   3     2295.20     2599.17     39.17 o 
   2   7   3      403.63      414.84      7.04 o 
   3   7   3      503.61      553.08     15.52 o 
   4   7   3     1725.32     1702.95     33.11 o 
   5   7   3      450.83      410.30     12.57 o 
   6   7   3      278.22      261.39      9.10 o 
   7   7   3        6.61       30.73      7.58 o 
  -8   8   3        0.49       12.64     11.46 o 
  -7   8   3       80.27       89.64      6.67 o 
  -6   8   3       99.41       85.84     12.57 o 
  -5   8   3      357.25      364.01     21.67 o 
  -4   8   3       55.86       59.80      7.26 o 
  -3   8   3     1661.74     1649.64     28.17 o 
  -2   8   3      102.10      120.27      5.57 o 
  -1   8   3      397.89      391.17     11.13 o 
   0   8   3       44.50       38.59      5.88 o 
   1   8   3      434.67      406.15      9.11 o 
   2   8   3       14.07       23.32      2.76 o 
   3   8   3     1593.50     1770.87     30.93 o 
   4   8   3      297.27      297.61      9.61 o 
   5   8   3      828.00      860.26     19.19 o 
   6   8   3        0.07       -8.12      8.12 o 
   7   8   3      219.97      211.38     11.27 o 
  -8   9   3      115.55      121.67     10.01 o 
  -7   9   3        0.01       -6.10      6.10 o 
  -6   9   3      334.58      317.68     13.14 o 
  -5   9   3      111.83      119.83     14.94 o 
  -4   9   3      144.15       96.19     23.06 o 
  -3   9   3      104.60      113.39     10.53 o 
  -2   9   3     2582.23     2627.64     36.61 o 
  -1   9   3      260.55      248.87      6.35 o 
   0   9   3     2205.68     2313.12     32.47 o 
   1   9   3      145.88      172.90      5.32 o 
   2   9   3     1110.87     1101.24     28.71 o 
   3   9   3       60.30       79.46      5.86 o 
   4   9   3      412.27      376.80     23.55 o 
   5   9   3      728.71      716.04     17.31 o 
   6   9   3      221.46      228.55     20.55 o 
   7   9   3      124.14      101.51     21.40 o 
  -8  10   3       20.06       16.25     15.10 o 
  -7  10   3      613.91      607.85     17.26 o 
  -6  10   3        8.36       27.99     10.52 o 
  -5  10   3      834.17      722.04     16.61 o 
  -4  10   3       85.82       71.83     10.39 o 
  -3  10   3      831.24      805.20     14.12 o 
  -2  10   3      250.59      226.92      9.02 o 
  -1  10   3      184.51      175.16     12.06 o 
   0  10   3      107.14      103.82     11.50 o 
   1  10   3     2062.93     2128.14     31.48 o 
   2  10   3      144.88      138.33      6.14 o 
   3  10   3      734.33      678.88     16.95 o 
   4  10   3      252.73      213.67     12.82 o 
   5  10   3      191.25      178.89      9.04 o 
   6  10   3      168.92      162.83      8.29 o 
   7  10   3      245.91      243.62     12.19 o 
  -8  11   3      143.58      106.75     18.75 o 
  -7  11   3       12.87       20.64      8.81 o 
  -6  11   3      336.68      366.92     21.28 o 
  -5  11   3       17.35       20.97     16.23 o 
  -4  11   3      355.84      371.13     11.14 o 
  -3  11   3        4.12        3.02      6.78 o 
  -2  11   3      946.57      880.99     15.25 o 
  -1  11   3       34.06       35.59      3.70 o 
   0  11   3     3433.43     3495.77     47.96 o 
   1  11   3      116.52      101.12      5.40 o 
   2  11   3     2214.57     2308.69     57.04 o 
   3  11   3       30.46       44.65      6.19 o 
   4  11   3      807.59      829.29     29.38 o 
   5  11   3       68.95       86.33     13.49 o 
   6  11   3       29.36       55.38      7.45 o 
   7  11   3        6.05       15.19      7.60 o 
  -7  12   3      475.21      472.25     33.40 o 
  -6  12   3        4.99       -6.59      9.70 o 
  -5  12   3      283.60      261.95     17.39 o 
  -4  12   3       90.64       65.89     13.86 o 
  -3  12   3      444.14      421.55     11.96 o 
  -2  12   3       68.56       70.88      4.79 o 
  -1  12   3     2060.08     2137.30     42.83 o 
   0  12   3        7.29        2.98      4.10 o 
   1  12   3     2644.04     2634.75     37.47 o 
   2  12   3       73.50       89.36      8.07 o 
   3  12   3      760.00      859.74     24.19 o 
   4  12   3        9.23       30.68      9.49 o 
   5  12   3      168.02      202.18     25.12 o 
   6  12   3       11.69        9.74     13.79 o 
  -7  13   3        9.37       21.33     18.92 o 
  -6  13   3      669.43      656.33     22.84 o 
  -5  13   3       73.87       71.80     10.29 o 
  -4  13   3     1160.07     1186.77     46.11 o 
  -3  13   3      102.27       85.94      7.11 o 
  -2  13   3      751.33      763.60     15.47 o 
  -1  13   3        7.92       10.98      5.71 o 
   0  13   3      959.06      991.12     17.27 o 
   1  13   3        1.24        6.01     16.81 o 
   2  13   3     2003.31     1806.56     66.80 o 
   3  13   3      127.88      125.12     11.91 o 
   4  13   3       29.10       24.98      7.70 o 
   5  13   3        3.32        6.69     10.40 o 
   6  13   3        4.50       33.38     14.32 o 
  -7  14   3      434.20      412.25     18.75 o 
  -6  14   3       51.01       64.14     11.76 o 
  -5  14   3     1655.51     1771.66     85.22 o 
  -4  14   3       43.67       65.96     31.96 o 
  -3  14   3       67.30       72.03      7.28 o 
  -2  14   3      319.31      308.53      8.62 o 
  -1  14   3      134.37      120.58      9.32 o 
   0  14   3       65.53       88.89      5.77 o 
   1  14   3     1721.92     1711.63     31.38 o 
   2  14   3       55.76       38.58     10.63 o 
   3  14   3      158.40      142.30     10.89 o 
   4  14   3      165.00      154.94     11.84 o 
   5  14   3      133.93      125.43     12.05 o 
   6  14   3       41.97       43.76      9.06 o 
  -6  15   3      527.63      481.29     19.98 o 
  -5  15   3      170.97      178.71     23.76 o 
  -4  15   3      333.03      321.43     17.80 o 
  -3  15   3      192.65      160.13      9.33 o 
  -2  15   3        5.54        0.31      9.68 o 
  -1  15   3      286.53      288.53      8.84 o 
   0  15   3      988.43     1015.37     31.27 o 
   1  15   3        9.24       37.29     16.88 o 
   2  15   3      774.82      803.34     23.48 o 
   3  15   3       96.79       91.48     12.40 o 
   4  15   3      172.20      190.20     13.15 o 
   5  15   3       11.14       36.68     10.11 o 
  -6  16   3        0.13        4.94     15.59 o 
  -5  16   3      399.39      390.40     18.36 o 
  -4  16   3      240.08      240.05     47.01 o 
  -3  16   3      469.26      471.90     52.53 o 
  -2  16   3       81.54       77.98      7.61 o 
  -1  16   3      152.47      179.06     11.06 o 
   0  16   3      128.23      114.42      7.81 o 
   1  16   3      174.71      172.66     11.34 o 
   2  16   3       15.31       28.12      7.91 o 
   3  16   3      279.04      258.56     30.46 o 
   4  16   3       30.59       36.90     31.27 o 
   5  16   3       66.50       50.96     11.33 o 
  -6  17   3       85.62       52.18     15.89 o 
  -5  17   3       78.36       71.27     11.43 o 
  -4  17   3      332.05      371.51     27.38 o 
  -3  17   3       15.52       32.70     10.49 o 
  -2  17   3      630.97      617.60     28.81 o 
  -1  17   3        0.05        6.05      8.90 o 
   0  17   3      159.55      173.26     13.86 o 
   1  17   3        4.93       11.07      7.62 o 
   2  17   3       15.15       34.79     14.07 o 
   3  17   3       45.79       26.80      8.58 o 
   4  17   3       36.08       57.46     10.79 o 
  -5  18   3       91.12       97.19     12.29 o 
  -4  18   3      137.95      120.26     12.63 o 
  -3  18   3      189.26      189.64     13.21 o 
  -2  18   3        1.16       -0.18      6.55 o 
  -1  18   3      371.25      342.81     30.09 o 
   0  18   3       44.78       52.95     22.08 o 
   1  18   3      159.92      160.17     31.97 o 
   2  18   3       61.39       37.81     21.41 o 
   3  18   3       34.98       71.16     25.30 o 
   4  18   3        2.10        9.19     11.30 o 
  -4  19   3       71.18       69.29     29.93 o 
  -3  19   3        0.07       29.32      9.14 o 
  -2  19   3      222.53      188.59     10.78 o 
  -1  19   3      165.11      120.57     21.93 o 
   0  19   3      344.34      339.69     22.55 o 
   1  19   3       19.33       17.61      8.69 o 
   2  19   3      139.46      159.05     13.77 o 
   3  19   3      142.32      119.46     13.06 o 
  -3  20   3      157.94      161.74     13.89 o 
  -2  20   3       47.42       78.73     21.94 o 
  -1  20   3      201.63      156.07     12.82 o 
   0  20   3       91.47       59.71     14.84 o 
   1  20   3       69.40       88.04     11.74 o 
   2  20   3       52.51       91.59     12.95 o 
  -2  21   3      104.36      104.35     18.99 o 
  -1  21   3       86.91       98.88     12.59 o 
   0  21   3      109.51      131.16     19.89 o 
   1  21   3        0.68       59.98     11.10 o 
  -8   0   4     1509.67     1415.54     49.87 o 
  -6   0   4     1278.28     1287.55     24.07 o 
  -4   0   4     2669.48     2722.81     43.35 o 
  -2   0   4     1231.98     1124.71     64.48 o 
   0   0   4      982.57      930.36     28.85 o 
   2   0   4     5976.16     6005.41    156.65 o 
   4   0   4      299.72      326.85     14.49 o 
   6   0   4       12.29       -8.29      8.29 o 
  -9   1   4      332.02      243.66     33.51 o 
  -8   1   4       36.53       20.91     14.03 o 
  -7   1   4     1199.80     1187.91     20.72 o 
  -6   1   4      644.59      661.76     13.62 o 
  -5   1   4      514.58      499.76     10.81 o 
  -4   1   4       18.82       22.48      4.45 o 
  -3   1   4       87.24      105.01      3.62 o 
  -2   1   4      534.44      577.87     15.97 o 
  -1   1   4     3822.89     3733.16     49.59 o 
   0   1   4        0.37        9.33      4.28 o 
   1   1   4     2555.32     2520.46     73.80 o 
   2   1   4      190.42      171.48      5.65 o 
   3   1   4     1155.32     1220.14     18.86 o 
   4   1   4      286.48      289.17     10.72 o 
   5   1   4      289.78      285.00     16.98 o 
   6   1   4        0.96      -18.58     18.58 o 
   7   1   4        5.37       10.25      8.04 o 
  -9   2   4        2.65       -3.21     17.54 o 
  -8   2   4      646.17      651.54     17.39 o 
  -7   2   4      195.47      182.76      7.45 o 
  -6   2   4     1156.51     1160.52     16.43 o 
  -5   2   4       15.14        9.87      4.04 o 
  -4   2   4     1600.60     1657.84     19.83 o 
  -3   2   4       35.51       38.22      2.96 o 
  -2   2   4     1259.78     1134.55     77.87 o 
  -1   2   4     1179.54     1272.85     28.91 o 
   0   2   4     1010.10      941.51     21.45 o 
   1   2   4       61.05       56.52      8.58 o 
   2   2   4      164.05      155.03      5.52 o 
   3   2   4      268.82      306.50      8.46 o 
   4   2   4      178.74      158.66     13.37 o 
   5   2   4        6.70       18.09      5.43 o 
   6   2   4      268.63      244.34     29.77 o 
   7   2   4       11.08       55.12     12.04 o 
  -9   3   4       21.04      -11.29     13.19 o 
  -8   3   4       40.38       55.63      7.56 o 
  -7   3   4       17.53       32.71      5.77 o 
  -6   3   4      269.94      267.00     10.62 o 
  -5   3   4      571.90      586.02     15.65 o 
  -4   3   4      101.41      123.13      5.64 o 
  -3   3   4      990.70      969.63     19.53 o 
  -2   3   4      200.08      171.58      5.20 o 
  -1   3   4     3835.74     3871.72     72.84 o 
   0   3   4      290.20      327.48      6.43 o 
   1   3   4     3857.47     3889.37     82.02 o 
   2   3   4       40.82       46.43      4.26 o 
   3   3   4     1579.85     1560.97     23.17 o 
   4   3   4       72.39       72.05      6.44 o 
   5   3   4      324.40      370.67     11.60 o 
   6   3   4      124.78      117.68      8.55 o 
   7   3   4      200.34      193.75     14.16 o 
  -9   4   4        4.32       41.72     23.58 o 
  -8   4   4      112.17      117.23     21.58 o 
  -7   4   4       39.22       42.44     11.32 o 
  -6   4   4       42.58       44.58      4.78 o 
  -5   4   4        4.96       -0.04      5.39 o 
  -4   4   4     3580.40     3383.31     46.01 o 
  -3   4   4      112.06      123.05      4.34 o 
  -2   4   4     6178.39     6439.02    112.08 o 
  -1   4   4     1097.21     1218.27     21.12 o 
   0   4   4      176.73      166.65      7.99 o 
   1   4   4      584.96      632.33     10.48 o 
   2   4   4     1010.17     1049.66     18.94 o 
   3   4   4      518.03      563.59     12.49 o 
   4   4   4      150.02      154.13      6.90 o 
   5   4   4       11.59        4.14      4.79 o 
   6   4   4      409.13      407.49     13.74 o 
   7   4   4       27.79       73.92     26.66 o 
  -9   5   4       31.53       84.69     16.02 o 
  -8   5   4       11.16       39.57      9.43 o 
  -7   5   4      149.99      183.88      9.65 o 
  -6   5   4       45.06       39.67      7.92 o 
  -5   5   4      116.66      102.14      5.92 o 
  -4   5   4        0.76        2.22      2.79 o 
  -3   5   4      216.82      136.65      5.40 o 
  -2   5   4     1005.31      988.10     22.83 o 
  -1   5   4     6101.69     6496.37     97.49 o 
   0   5   4     4648.89     4780.52     62.19 o 
   1   5   4       95.84       77.49      7.21 o 
   2   5   4      100.26      106.74      6.39 o 
   3   5   4      221.64      240.69      7.43 o 
   4   5   4      239.23      230.96     13.57 o 
   5   5   4     1863.15     1816.66     28.55 o 
   6   5   4      145.80      126.43     17.25 o 
   7   5   4      243.93      250.58     21.08 o 
  -9   6   4       13.47       42.39     22.79 o 
  -8   6   4       30.45       58.30      8.34 o 
  -7   6   4      104.39      100.19     13.52 o 
  -6   6   4      859.74      841.47     16.03 o 
  -5   6   4       77.96       83.10      7.78 o 
  -4   6   4     1112.68     1167.56     18.57 o 
  -3   6   4     1652.82     1827.02     34.03 o 
  -2   6   4     1636.85     1700.92     24.00 o 
  -1   6   4     3183.06     3300.68     93.71 o 
   0   6   4     1634.64     1600.69     26.73 o 
   1   6   4      145.19      147.28      4.16 o 
   2   6   4        3.63        6.82      2.31 o 
   3   6   4        7.96       22.03      6.78 o 
   4   6   4      606.62      655.16     15.33 o 
   5   6   4      125.20      134.38      7.55 o 
   6   6   4      492.63      454.00     25.67 o 
   7   6   4        8.58       18.33     22.75 o 
  -8   7   4        6.33       86.91     37.09 o 
  -7   7   4      367.80      395.94     15.85 o 
  -6   7   4      101.98       99.94      5.93 o 
  -5   7   4      222.11      225.04      8.20 o 
  -4   7   4      710.01      727.83     13.09 o 
  -3   7   4     1298.85     1272.86     34.94 o 
  -2   7   4      888.39      871.55     14.40 o 
  -1   7   4     1848.69     1919.26     31.76 o 
   0   7   4      147.86      164.67      5.30 o 
   1   7   4     1285.23     1310.31     17.44 o 
   2   7   4       28.78       26.88      3.41 o 
   3   7   4      759.06      705.09     15.72 o 
   4   7   4       32.79       31.41      5.44 o 
   5   7   4      234.57      256.81     10.26 o 
   6   7   4       30.14       32.33      7.86 o 
   7   7   4       63.00       78.68      9.40 o 
  -8   8   4      155.11      175.51     11.15 o 
  -7   8   4       17.76       52.45      7.54 o 
  -6   8   4     1004.66      922.33     52.53 o 
  -5   8   4       53.40       57.49      7.70 o 
  -4   8   4     1971.68     1916.63     28.21 o 
  -3   8   4       71.33       72.16      3.76 o 
  -2   8   4      596.73      526.95     21.55 o 
  -1   8   4      266.24      311.51      8.45 o 
   0   8   4      153.14      153.91      7.56 o 
   1   8   4       29.09       33.50      2.74 o 
   2   8   4      404.42      397.31      7.41 o 
   3   8   4      552.16      547.82     34.54 o 
   4   8   4      155.06      158.56      8.09 o 
   5   8   4       98.19       88.25     10.14 o 
   6   8   4       39.55       35.81      7.50 o 
   7   8   4       21.63       -3.76     19.38 o 
  -8   9   4       57.19       95.83     14.15 o 
  -7   9   4      115.66      125.83     10.83 o 
  -6   9   4       61.50       55.53      8.79 o 
  -5   9   4      682.32      681.67     28.71 o 
  -4   9   4       75.57       66.11      6.02 o 
  -3   9   4      364.91      411.50     14.02 o 
  -2   9   4     1021.06     1078.44     20.43 o 
  -1   9   4      228.93      201.40      6.10 o 
   0   9   4        6.55        3.08      2.72 o 
   1   9   4     2268.62     2391.56     33.84 o 
   2   9   4      135.75      166.24      4.90 o 
   3   9   4      852.80      865.53     22.81 o 
   4   9   4       37.10       58.41      8.90 o 
   5   9   4       84.06       92.73     15.00 o 
   6   9   4        1.00        4.70      8.85 o 
   7   9   4       55.21       49.35     21.45 o 
  -8  10   4      153.78      140.89     12.48 o 
  -7  10   4       45.88       45.37     15.26 o 
  -6  10   4      878.74      881.68     25.68 o 
  -5  10   4       74.42       85.90      8.77 o 
  -4  10   4      148.89      141.71     13.48 o 
  -3  10   4      162.51      180.20     16.11 o 
  -2  10   4      990.17      998.64     19.61 o 
  -1  10   4      231.85      225.07      6.66 o 
   0  10   4     2020.05     2059.29     30.05 o 
   1  10   4       63.87       68.45      5.40 o 
   2  10   4      270.10      289.52     19.37 o 
   3  10   4      227.47      235.06     17.86 o 
   4  10   4      748.16      834.69     19.02 o 
   5  10   4       24.46       25.89      7.56 o 
   6  10   4       64.57       66.80     24.15 o 
  -8  11   4       48.53       81.67     21.61 o 
  -7  11   4      123.85      148.45     16.85 o 
  -6  11   4      425.47      383.47     31.07 o 
  -5  11   4      245.18      257.32     27.59 o 
  -4  11   4        8.52        9.43      4.85 o 
  -3  11   4     1467.19     1527.04     23.99 o 
  -2  11   4     2441.12     2558.65     37.37 o 
  -1  11   4      241.95      248.04      8.95 o 
   0  11   4        9.36       15.44      6.26 o 
   1  11   4     1564.97     1643.20     25.39 o 
   2  11   4      232.43      195.97     11.38 o 
   3  11   4     1024.29     1080.87     52.32 o 
   4  11   4        0.79        7.84      8.09 o 
   5  11   4       54.47       72.10     16.10 o 
   6  11   4       65.30       91.62      9.03 o 
  -7  12   4        9.85       11.75     14.87 o 
  -6  12   4      444.73      403.45     17.47 o 
  -5  12   4       70.67       61.68      9.89 o 
  -4  12   4      278.27      264.06     11.79 o 
  -3  12   4       30.52       28.13      4.25 o 
  -2  12   4      818.55      792.17     19.66 o 
  -1  12   4       14.00        9.82      6.93 o 
   0  12   4     1439.78     1489.65     26.06 o 
   1  12   4      336.02      307.77     10.16 o 
   2  12   4      159.47      200.52     33.42 o 
   3  12   4       72.31      106.29     15.70 o 
   4  12   4      324.60      310.90     18.25 o 
   5  12   4       22.64       35.89     12.49 o 
   6  12   4      153.19      224.62     19.36 o 
  -7  13   4       16.57       36.48     10.24 o 
  -6  13   4      130.92      112.04     12.08 o 
  -5  13   4       43.06       44.09      9.69 o 
  -4  13   4       76.50       68.62     19.17 o 
  -3  13   4      514.58      552.09     14.54 o 
  -2  13   4      548.25      530.31     13.17 o 
  -1  13   4      362.00      377.39     10.81 o 
   0  13   4      104.96      106.96      5.99 o 
   1  13   4     1315.26     1283.03     25.02 o 
   2  13   4        0.12        9.23     11.83 o 
   3  13   4     1020.80     1030.74     28.34 o 
   4  13   4       92.60       75.46     10.23 o 
   5  13   4       65.36       83.67     11.40 o 
  -7  14   4       24.26       37.33     16.94 o 
  -6  14   4      241.57      215.05     14.39 o 
  -5  14   4       18.62       34.76     12.83 o 
  -4  14   4      233.31      223.95     13.76 o 
  -3  14   4       32.40       19.71      5.99 o 
  -2  14   4      200.68      193.59      9.66 o 
  -1  14   4      441.83      442.73     19.35 o 
   0  14   4      396.53      407.40     15.00 o 
   1  14   4      113.44      117.75     11.12 o 
   2  14   4      522.75      480.52     17.56 o 
   3  14   4      312.17      311.66     29.38 o 
   4  14   4      152.68      164.67     12.50 o 
   5  14   4       30.01       17.06      9.90 o 
  -6  15   4       64.78       69.29     11.03 o 
  -5  15   4      365.15      339.97     17.37 o 
  -4  15   4        1.34       26.53      9.11 o 
  -3  15   4      898.78      837.15     28.49 o 
  -2  15   4        9.73       22.56      6.86 o 
  -1  15   4        2.61        5.99      8.53 o 
   0  15   4       60.97       74.87     10.42 o 
   1  15   4      339.56      324.00     21.49 o 
   2  15   4      112.66      139.92     16.09 o 
   3  15   4      292.68      231.00     43.23 o 
   4  15   4        3.16      -16.57     29.14 o 
   5  15   4        1.88       25.54     13.68 o 
  -6  16   4       88.19       78.91     45.22 o 
  -5  16   4        0.08      -24.18     24.18 o 
  -4  16   4      417.76      421.63     42.73 o 
  -3  16   4       18.73        3.76      7.90 o 
  -2  16   4      665.97      644.60     17.15 o 
  -1  16   4       36.60       50.57      5.75 o 
   0  16   4       90.35      105.14     10.77 o 
   1  16   4        0.03      -24.14     43.86 o 
   2  16   4        7.75       12.16      7.93 o 
   3  16   4       94.83       70.45     20.99 o 
   4  16   4      249.84      199.80     14.85 o 
  -5  17   4      106.03      111.44     45.09 o 
  -4  17   4      406.48      413.00     19.36 o 
  -3  17   4      278.13      282.27     29.83 o 
  -2  17   4       27.98       30.07     14.06 o 
  -1  17   4      223.68      226.38     17.44 o 
   0  17   4      228.32      238.48     20.54 o 
   1  17   4      109.37      124.57     11.03 o 
   2  17   4      147.70       83.13     10.99 o 
   3  17   4      231.63      232.41     27.98 o 
   4  17   4       42.03       30.76     15.61 o 
  -5  18   4       68.89       70.31     33.01 o 
  -4  18   4      539.24      558.22     40.29 o 
  -3  18   4       24.82       61.49     14.94 o 
  -2  18   4      226.66      242.52     11.31 o 
  -1  18   4       79.60       83.58     30.43 o 
   0  18   4        1.77       -5.37      7.24 o 
   1  18   4      129.57      115.43     18.70 o 
   2  18   4      257.19      262.41     16.94 o 
   3  18   4        2.35       -8.59      8.59 o 
  -4  19   4        8.12       29.63     11.21 o 
  -3  19   4      474.65      506.08     94.32 o 
  -2  19   4        1.63       -8.42     17.76 o 
  -1  19   4      281.43      305.78     43.26 o 
   0  19   4      291.74      273.44     64.03 o 
   1  19   4       25.14       38.14     10.03 o 
   2  19   4       16.59       23.08     10.58 o 
  -3  20   4       12.37       31.41     12.14 o 
  -2  20   4      131.31      111.89     20.90 o 
  -1  20   4        5.31      -11.22     28.19 o 
   0  20   4       92.05      116.55     11.82 o 
   1  20   4        0.00        0.51      9.24 o 
  -9   0   5      151.28       93.91     16.12 o 
  -7   0   5     1514.67     1410.21     39.47 o 
  -5   0   5     1498.44     1568.65     27.82 o 
  -3   0   5      108.77       67.73      6.12 o 
  -1   0   5    13718.60    15048.33    383.94 o 
   1   0   5     2158.13     2313.50     65.48 o 
   3   0   5      113.24      135.40      7.60 o 
   5   0   5      538.18      614.00     27.38 o 
   7   0   5       68.51       70.18     15.18 o 
  -9   1   5       40.89       68.67     36.97 o 
  -8   1   5      546.23      505.24     35.22 o 
  -7   1   5      330.21      350.89      8.83 o 
  -6   1   5     1387.73     1391.16     18.41 o 
  -5   1   5      241.72      219.88      5.62 o 
  -4   1   5      786.80      824.40     13.80 o 
  -3   1   5      867.23      886.30     19.39 o 
  -2   1   5      571.44      520.22     19.30 o 
  -1   1   5       43.51       56.15      7.75 o 
   0   1   5     3432.10     3797.01     58.89 o 
   1   1   5        0.89        5.92      7.45 o 
   2   1   5     2473.97     2494.11     40.27 o 
   3   1   5       13.61        8.95      3.04 o 
   4   1   5      231.09      225.86      8.00 o 
   5   1   5       48.94       63.58      7.72 o 
   6   1   5      295.75      317.67     15.10 o 
   7   1   5        1.58      -21.16     37.36 o 
  -9   2   5      110.02      109.53     16.29 o 
  -8   2   5        4.42       26.70      6.90 o 
  -7   2   5      516.70      470.39     11.98 o 
  -6   2   5        1.06        7.85      5.50 o 
  -5   2   5     1591.98     1679.19     20.89 o 
  -4   2   5      275.58      255.37      6.04 o 
  -3   2   5     4090.46     4476.30     69.34 o 
  -2   2   5      711.70      797.75     18.03 o 
  -1   2   5     3871.77     4103.38    102.78 o 
   0   2   5      503.58      524.01     14.21 o 
   1   2   5     2812.86     2866.32     45.09 o 
   2   2   5       13.91       21.76      7.89 o 
   3   2   5      632.95      645.15     12.60 o 
   4   2   5      157.61      146.65      5.38 o 
   5   2   5      100.26       98.52      7.10 o 
   6   2   5        0.41       -9.42     14.88 o 
   7   2   5       46.59       43.98     28.25 o 
  -9   3   5        3.06       89.67     16.55 o 
  -8   3   5      291.04      266.70     25.70 o 
  -7   3   5       58.60       27.80      7.34 o 
  -6   3   5      237.24      238.62     14.08 o 
  -5   3   5      191.30      167.70      5.55 o 
  -4   3   5      716.16      707.28     15.60 o 
  -3   3   5       14.19       18.87      6.71 o 
  -2   3   5      940.52      935.87     15.44 o 
  -1   3   5       81.82       71.52      7.17 o 
   0   3   5      317.92      292.54     11.41 o 
   1   3   5      320.78      324.54      8.26 o 
   2   3   5     2368.02     2391.50     82.63 o 
   3   3   5        6.86       11.53     11.10 o 
   4   3   5     1380.51     1463.34     23.35 o 
   5   3   5        0.00       -4.70     11.99 o 
   6   3   5      202.90      217.80     13.02 o 
   7   3   5        2.27       21.74      9.63 o 
  -9   4   5       16.63       75.83     17.93 o 
  -8   4   5       30.20       32.36      7.47 o 
  -7   4   5      362.95      336.14     14.58 o 
  -6   4   5        5.19       -4.19      7.73 o 
  -5   4   5     2447.41     2465.22     35.52 o 
  -4   4   5        0.42       -1.71      2.71 o 
  -3   4   5     1068.18     1061.08     20.92 o 
  -2   4   5      554.91      610.03     13.06 o 
  -1   4   5     1424.77     1370.94     25.26 o 
   0   4   5       14.48       19.56      5.65 o 
   1   4   5      371.91      292.81      7.71 o 
   2   4   5      209.55      209.53      8.91 o 
   3   4   5      608.70      619.45     11.79 o 
   4   4   5       46.28       50.59      6.74 o 
   5   4   5      732.62      732.73     20.80 o 
   6   4   5       32.83       35.64      9.08 o 
   7   4   5       77.40      100.44     34.48 o 
  -9   5   5       13.03       15.84     14.79 o 
  -8   5   5      171.39      156.91     10.25 o 
  -7   5   5       26.10       16.87     10.14 o 
  -6   5   5      870.75      903.11     33.03 o 
  -5   5   5      283.12      315.25     13.70 o 
  -4   5   5     1441.94     1454.61     26.70 o 
  -3   5   5      155.99      137.18      6.74 o 
  -2   5   5      483.93      456.94     15.61 o 
  -1   5   5       90.49      116.26      5.43 o 
   0   5   5      296.68      287.32      9.40 o 
   1   5   5      502.55      544.74     22.35 o 
   2   5   5      513.72      471.89      9.63 o 
   3   5   5      155.33      152.44      5.76 o 
   4   5   5      433.91      450.37     13.62 o 
   5   5   5      143.91      129.11      8.30 o 
   6   5   5      364.55      419.78     43.14 o 
   7   5   5       22.03       19.30     23.30 o 
  -8   6   5      112.27      110.55     11.27 o 
  -7   6   5       14.45       22.62      8.82 o 
  -6   6   5        0.26      -11.37     29.61 o 
  -5   6   5      803.83      824.13     18.14 o 
  -4   6   5      331.63      342.23     10.69 o 
  -3   6   5     3225.87     3386.66     54.44 o 
  -2   6   5       95.97       96.19      6.73 o 
  -1   6   5      820.74      695.43     25.56 o 
   0   6   5     1206.00     1216.07     18.07 o 
   1   6   5     2226.07     2155.01     47.66 o 
   2   6   5       58.26       61.13      4.29 o 
   3   6   5      405.50      428.26     11.61 o 
   4   6   5      135.42      130.88      9.72 o 
   5   6   5       21.69       26.56      8.64 o 
   6   6   5       59.12       78.46      8.44 o 
  -8   7   5      207.09      222.40     11.65 o 
  -7   7   5       11.10      -14.92     24.66 o 
  -6   7   5      454.17      454.91     23.31 o 
  -5   7   5      106.25      117.10      8.59 o 
  -4   7   5       15.17       15.99      5.01 o 
  -3   7   5      229.10      257.23      7.57 o 
  -2   7   5      533.16      536.01     12.57 o 
  -1   7   5       51.12       37.18      4.64 o 
   0   7   5     2947.52     2892.06     46.31 o 
   1   7   5      352.10      391.85      8.78 o 
   2   7   5      286.21      294.19      6.93 o 
   3   7   5      278.41      271.30     13.92 o 
   4   7   5       42.83       25.59      5.66 o 
   5   7   5      189.19      156.69     12.27 o 
   6   7   5       83.92       81.32     10.04 o 
  -8   8   5        4.42       21.69     17.79 o 
  -7   8   5      192.90      178.99     12.91 o 
  -6   8   5        5.62        9.95     27.32 o 
  -5   8   5      929.50      862.11     24.39 o 
  -4   8   5      579.17      578.61     14.60 o 
  -3   8   5     1591.30     1602.56     32.37 o 
  -2   8   5        5.45       12.08      5.92 o 
  -1   8   5      835.20      790.30     16.36 o 
   0   8   5      328.33      324.71      8.07 o 
   1   8   5      408.00      380.24     13.56 o 
   2   8   5      419.06      387.88     13.23 o 
   3   8   5       72.60       83.93      7.84 o 
   4   8   5      103.43       88.45     10.85 o 
   5   8   5        2.11       -2.87      5.14 o 
   6   8   5        4.79       26.86      7.65 o 
  -8   9   5      227.19      238.09     15.97 o 
  -7   9   5        8.00       20.95      8.70 o 
  -6   9   5       18.10       11.33      7.16 o 
  -5   9   5      154.82      145.31     10.28 o 
  -4   9   5      578.82      605.04     27.19 o 
  -3   9   5        5.28        4.88     11.34 o 
  -2   9   5      719.60      747.05     16.28 o 
  -1   9   5       16.63       23.24      6.70 o 
   0   9   5      153.67      173.50      8.47 o 
   1   9   5      155.95      145.83      6.02 o 
   2   9   5      574.22      636.50     42.83 o 
   3   9   5       11.26       19.41      7.14 o 
   4   9   5      445.05      424.35     14.08 o 
   5   9   5       58.49       42.84      6.69 o 
   6   9   5        5.76       -5.40     13.39 o 
  -8  10   5       27.29       76.23     12.11 o 
  -7  10   5       31.32       75.23     19.22 o 
  -6  10   5       84.80       85.96      9.58 o 
  -5  10   5       60.66       74.36      8.55 o 
  -4  10   5       17.17       17.04      5.66 o 
  -3  10   5      233.81      238.58     16.75 o 
  -2  10   5       74.52       66.12     11.45 o 
  -1  10   5      565.42      578.63     12.08 o 
   0  10   5        3.59       -4.10      4.10 o 
   1  10   5     1439.72     1485.76     27.35 o 
   2  10   5       10.63       20.39      7.05 o 
   3  10   5      330.14      321.23     14.12 o 
   4  10   5       70.78       75.97      9.74 o 
   5  10   5        9.15        5.04      7.56 o 
   6  10   5        2.53        6.88      9.94 o 
  -7  11   5        7.86       10.71     12.76 o 
  -6  11   5      273.28      276.00     35.81 o 
  -5  11   5        7.31       18.04      9.65 o 
  -4  11   5       92.31       82.27      8.63 o 
  -3  11   5        3.57        6.52      4.34 o 
  -2  11   5        6.59       -3.08      9.12 o 
  -1  11   5      272.36      270.56     16.02 o 
   0  11   5      355.75      381.99      9.44 o 
   1  11   5       67.98       70.43      4.97 o 
   2  11   5      259.09      270.77     13.40 o 
   3  11   5        0.47       22.92      8.04 o 
   4  11   5      448.14      420.75     33.34 o 
   5  11   5        5.80       18.80      8.53 o 
  -7  12   5      102.39      118.82     14.77 o 
  -6  12   5      223.75      162.42     30.31 o 
  -5  12   5      293.01      257.18     20.78 o 
  -4  12   5        0.08       13.95      6.31 o 
  -3  12   5      468.24      471.98     17.30 o 
  -2  12   5      542.95      527.56     16.30 o 
  -1  12   5       81.45       72.79      5.18 o 
   0  12   5      152.59      150.87     12.52 o 
   1  12   5       15.08       25.07     16.25 o 
   2  12   5       18.34       24.56      8.44 o 
   3  12   5      210.60      228.24     13.92 o 
   4  12   5       19.30       27.78     24.89 o 
   5  12   5      363.24      357.68     17.56 o 
  -7  13   5       11.14       24.72     11.36 o 
  -6  13   5       12.93       20.20     19.34 o 
  -5  13   5      122.71       97.03     10.50 o 
  -4  13   5      237.97      247.42     10.50 o 
  -3  13   5        0.43       17.72      4.18 o 
  -2  13   5      230.50      211.90      7.62 o 
  -1  13   5      225.19      198.84      7.37 o 
   0  13   5       59.57       47.29      5.43 o 
   1  13   5       26.41       32.48      7.69 o 
   2  13   5      249.64      265.20     17.16 o 
   3  13   5      120.71      106.56     12.93 o 
   4  13   5      615.31      659.34     38.16 o 
   5  13   5        9.68       -2.64      8.96 o 
  -6  14   5       20.36       29.01     10.64 o 
  -5  14   5       13.21        0.41     19.68 o 
  -4  14   5       60.74       49.79      9.41 o 
  -3  14   5      589.36      571.93     15.80 o 
  -2  14   5      105.74      103.83      6.97 o 
  -1  14   5      699.49      668.42     18.21 o 
   0  14   5        3.26       -5.43     10.76 o 
   1  14   5        6.74       16.55      8.92 o 
   2  14   5       33.96       15.92     12.31 o 
   3  14   5      180.93      214.14     17.49 o 
   4  14   5        9.78       38.95     13.29 o 
   5  14   5       56.90       69.93     15.76 o 
  -6  15   5       99.27      110.08     13.43 o 
  -5  15   5        0.07      -12.56     13.96 o 
  -4  15   5      361.82      379.09     36.45 o 
  -3  15   5       14.82       25.36     11.29 o 
  -2  15   5      740.27      725.59     21.36 o 
  -1  15   5       26.31       52.75      5.60 o 
   0  15   5      107.86      103.47      7.80 o 
   1  15   5       17.77       19.83      8.20 o 
   2  15   5        8.75       22.57     12.00 o 
   3  15   5        8.24       -6.95     17.19 o 
   4  15   5       75.38       66.43     52.37 o 
  -6  16   5        6.36       53.91     15.73 o 
  -5  16   5       97.95      157.67     14.40 o 
  -4  16   5       39.91       30.49      9.82 o 
  -3  16   5      476.89      459.19     35.19 o 
  -2  16   5        0.09       12.19      5.30 o 
  -1  16   5      705.63      712.91     16.37 o 
   0  16   5        5.53       -5.64      6.16 o 
   1  16   5       71.60       79.32     17.19 o 
   2  16   5       16.48       16.79     15.44 o 
   3  16   5        2.01       26.78      9.59 o 
   4  16   5       16.33        3.27     11.99 o 
  -5  17   5        7.79       -8.88     22.30 o 
  -4  17   5       72.97       82.97     54.99 o 
  -3  17   5       82.71       98.55      9.70 o 
  -2  17   5      444.56      479.37     15.51 o 
  -1  17   5       38.79       18.26      8.70 o 
   0  17   5      438.55      511.00     19.71 o 
   1  17   5        6.13       17.51     26.41 o 
   2  17   5       95.38       44.44     12.81 o 
   3  17   5       31.90       35.47     10.77 o 
  -4  18   5      165.50      127.42     49.80 o 
  -3  18   5      191.76      219.55     23.77 o 
  -2  18   5       85.77       99.06     17.65 o 
  -1  18   5      449.17      481.72     19.15 o 
   0  18   5       31.98       15.36     11.45 o 
   1  18   5       70.92       75.53     10.95 o 
   2  18   5        1.94       -5.78      8.74 o 
  -3  19   5        0.07       74.00     11.53 o 
  -2  19   5      112.88       84.23     11.42 o 
  -1  19   5       13.74       37.83     17.12 o 
   0  19   5      290.70      252.96     15.06 o 
   1  19   5        3.65       -2.85     27.32 o 
  -1  20   5       68.09       66.23     16.85 o 
   0  20   5       11.99       45.68     15.32 o 
  -6   0   6      218.12      228.78      9.42 o 
  -4   0   6     2142.71     2091.51     44.08 o 
  -2   0   6     4449.45     4521.15    121.83 o 
   0   0   6      586.70      572.06     22.39 o 
   2   0   6     1392.47     1331.59     42.67 o 
   4   0   6      566.80      555.97     18.09 o 
   6   0   6       80.21       59.59     13.48 o 
  -8   1   6       48.19       43.65      9.78 o 
  -7   1   6       71.30       75.76      7.64 o 
  -6   1   6      600.36      617.82     10.79 o 
  -5   1   6     5475.97     5808.75     69.63 o 
  -4   1   6       11.55       14.97      3.80 o 
  -3   1   6     1594.13     1615.11     28.80 o 
  -2   1   6      499.63      610.90     14.05 o 
  -1   1   6        7.45       19.48      4.74 o 
   0   1   6       97.72       87.50      5.52 o 
   1   1   6     1972.49     2055.19     42.70 o 
   2   1   6       16.14       26.26     12.78 o 
   3   1   6      572.55      559.62     11.73 o 
   4   1   6       38.54       40.37      5.18 o 
   5   1   6      198.15      237.16     18.82 o 
   6   1   6        8.82        4.63      8.45 o 
  -9   2   6        0.56       19.66     13.90 o 
  -8   2   6       93.28      113.59      9.84 o 
  -7   2   6       94.57       95.55     10.13 o 
  -6   2   6      923.42      936.40     15.56 o 
  -5   2   6        6.40       12.93     12.54 o 
  -4   2   6     1925.08     2011.26     51.84 o 
  -3   2   6      179.54      175.42     10.42 o 
  -2   2   6     2462.24     2550.53     42.06 o 
  -1   2   6      108.44       99.49     11.34 o 
   0   2   6      592.69      532.59     15.25 o 
   1   2   6       83.42       75.34      4.24 o 
   2   2   6     2519.15     2548.20     64.11 o 
   3   2   6        1.74       11.72      3.68 o 
   4   2   6      769.50      791.08     20.78 o 
   5   2   6       81.10       64.28     11.05 o 
   6   2   6        1.01      -35.42     40.74 o 
  -8   3   6       45.53       17.45     21.50 o 
  -7   3   6      732.28      742.43     24.73 o 
  -6   3   6      683.55      667.98     16.57 o 
  -5   3   6     1171.52     1223.21     24.09 o 
  -4   3   6      210.04      186.30      8.04 o 
  -3   3   6       39.50       30.16     10.32 o 
  -2   3   6      116.00      112.84     12.57 o 
  -1   3   6      385.75      392.49     10.54 o 
   0   3   6       22.29       33.36      9.19 o 
   1   3   6      939.22      915.74     23.39 o 
   2   3   6      732.59      764.31     15.83 o 
   3   3   6      428.92      416.49     10.56 o 
   4   3   6      316.00      314.56     17.72 o 
   5   3   6      590.37      584.81     19.04 o 
   6   3   6      104.88      129.65     17.87 o 
  -8   4   6      302.00      293.82     13.85 o 
  -7   4   6       21.06       13.15     20.87 o 
  -6   4   6       16.17       10.50      7.56 o 
  -5   4   6        4.65       30.06     11.05 o 
  -4   4   6      346.27      357.66     11.05 o 
  -3   4   6      566.13      577.44     13.85 o 
  -2   4   6     1542.24     1596.87     24.55 o 
  -1   4   6      109.83      112.08      7.43 o 
   0   4   6     1720.39     1725.53     36.58 o 
   1   4   6        2.40       -0.68      4.46 o 
   2   4   6     1836.87     1878.23     50.07 o 
   3   4   6        0.71       -7.28      7.28 o 
   4   4   6      316.76      304.67      8.87 o 
   5   4   6       12.41       26.22     10.07 o 
   6   4   6       38.51      105.78     38.94 o 
  -8   5   6        6.06       -7.17      7.17 o 
  -7   5   6      490.90      536.66     30.08 o 
  -6   5   6      179.29      179.70     10.02 o 
  -5   5   6      503.87      527.22     33.01 o 
  -4   5   6       95.26       84.99     13.04 o 
  -3   5   6      513.40      539.83     26.16 o 
  -2   5   6      131.50      147.48      6.90 o 
  -1   5   6     1347.84     1391.14     25.20 o 
   0   5   6     1084.83     1125.76     21.28 o 
   1   5   6     1192.79     1148.89     66.62 o 
   2   5   6      235.84      242.75      7.23 o 
   3   5   6      233.49      279.12      8.04 o 
   4   5   6      143.86      151.46      7.91 o 
   5   5   6       83.45       70.14      7.42 o 
   6   5   6       28.49       56.18     19.64 o 
  -8   6   6       77.77       89.45     18.66 o 
  -7   6   6      106.24       88.06     11.20 o 
  -6   6   6      222.56      219.23     21.11 o 
  -5   6   6      224.87      226.59      9.54 o 
  -4   6   6      859.84      886.88     19.24 o 
  -3   6   6       88.93      106.72     22.24 o 
  -2   6   6     1488.00     1440.54     46.62 o 
  -1   6   6       23.41        5.89      9.92 o 
   0   6   6     2032.51     2046.25     56.45 o 
   1   6   6      206.69      200.83      9.37 o 
   2   6   6      486.20      484.69     12.51 o 
   3   6   6      126.87      121.97      8.95 o 
   4   6   6       99.35      115.40      8.59 o 
   5   6   6      129.43      160.73     13.87 o 
   6   6   6       96.44      128.96     19.30 o 
  -8   7   6       75.15       90.82     42.77 o 
  -7   7   6      287.44      270.27     14.70 o 
  -6   7   6      481.01      459.94     18.37 o 
  -5   7   6       20.44       12.94     12.52 o 
  -4   7   6       56.35       70.35      6.73 o 
  -3   7   6     1363.00     1316.53     21.65 o 
  -2   7   6        0.20        3.57      6.50 o 
  -1   7   6     1621.41     1648.16     35.65 o 
   0   7   6       15.73        7.27      9.38 o 
   1   7   6       72.14       86.13      5.95 o 
   2   7   6        0.34        4.19      9.37 o 
   3   7   6      100.77      124.03      8.83 o 
   4   7   6      157.93      155.85     11.24 o 
   5   7   6      260.97      244.24     13.37 o 
   6   7   6       49.50       79.91     23.19 o 
  -8   8   6       89.33      101.26     12.52 o 
  -7   8   6       25.62       27.04     11.33 o 
  -6   8   6        5.15       11.19      8.07 o 
  -5   8   6      292.36      302.07     17.34 o 
  -4   8   6      464.85      497.33     14.20 o 
  -3   8   6       76.79       60.79      8.18 o 
  -2   8   6     2800.97     2970.04     67.75 o 
  -1   8   6      150.95      131.97      6.96 o 
   0   8   6     1831.60     1785.62     36.32 o 
   1   8   6     1317.16     1198.17     31.56 o 
   2   8   6       37.04       64.66     12.05 o 
   3   8   6       46.52       59.32     14.89 o 
   4   8   6       71.79       92.65     24.44 o 
   5   8   6      172.36      160.52     16.77 o 
  -8   9   6        5.71        5.68     30.17 o 
  -7   9   6      654.78      668.86     53.92 o 
  -6   9   6        4.90       29.11      8.52 o 
  -5   9   6       35.26       80.21     16.85 o 
  -4   9   6       48.98       62.18     14.49 o 
  -3   9   6     1534.83     1612.70     51.88 o 
  -2   9   6       46.44       43.67      6.57 o 
  -1   9   6     1203.15     1274.53     28.77 o 
   0   9   6      242.29      263.05     10.40 o 
   1   9   6      265.74      253.21     11.71 o 
   2   9   6      112.74      115.82     13.63 o 
   3   9   6      108.80      125.40     21.19 o 
   4   9   6        2.14       -2.11     12.48 o 
   5   9   6      174.39      162.42     12.11 o 
  -7  10   6       45.28       58.32     15.29 o 
  -6  10   6      425.06      425.07     53.80 o 
  -5  10   6       43.18       56.99     10.88 o 
  -4  10   6      594.51      647.20     19.93 o 
  -3  10   6      369.58      408.51     12.21 o 
  -2  10   6        5.23       10.05      4.90 o 
  -1  10   6       27.83       26.01      4.57 o 
   0  10   6      318.84      315.90     15.21 o 
   1  10   6      369.89      343.59     11.10 o 
   2  10   6       65.56       58.01      7.27 o 
   3  10   6        4.73        8.19      7.09 o 
   4  10   6      101.80      127.56     28.33 o 
   5  10   6        7.01        1.25      8.77 o 
  -7  11   6      300.92      274.42     23.92 o 
  -6  11   6        7.50        6.90      8.87 o 
  -5  11   6      172.20      145.28     34.06 o 
  -4  11   6       38.56       37.58      8.71 o 
  -3  11   6       79.96       71.68      9.23 o 
  -2  11   6      351.93      342.01      9.87 o 
  -1  11   6       62.56       71.99     14.19 o 
   0  11   6       13.38       16.09      8.12 o 
   1  11   6      143.61      145.47     10.00 o 
   2  11   6      110.84      100.36      9.28 o 
   3  11   6      719.57      785.50     56.92 o 
   4  11   6        9.94        6.40     24.25 o 
   5  11   6       31.95        5.61     10.72 o 
  -7  12   6        0.79        7.30     22.38 o 
  -6  12   6      410.57      407.25     18.47 o 
  -5  12   6        0.01        0.07      8.22 o 
  -4  12   6       30.00       57.90     13.57 o 
  -3  12   6       60.09       53.10      6.88 o 
  -2  12   6        3.02        6.84      6.71 o 
  -1  12   6       65.09       61.97     11.40 o 
   0  12   6      674.39      687.90     14.26 o 
   1  12   6        9.47       10.51      6.45 o 
   2  12   6      240.71      273.12     29.33 o 
   3  12   6        0.18        2.89     21.16 o 
   4  12   6       54.76       52.38      9.99 o 
  -6  13   6      176.26      191.86     21.04 o 
  -5  13   6      273.76      255.02     14.96 o 
  -4  13   6       24.02       23.64     13.66 o 
  -3  13   6      239.48      218.00     12.72 o 
  -2  13   6        1.78        2.66      8.54 o 
  -1  13   6       13.37       32.13      5.05 o 
   0  13   6      183.51      194.98      9.37 o 
   1  13   6      106.13      126.31     11.67 o 
   2  13   6       21.53       49.24     12.39 o 
   3  13   6      281.18      339.33     18.19 o 
   4  13   6       36.71       29.48     24.62 o 
  -6  14   6      237.05      319.53     18.11 o 
  -5  14   6        0.27       14.59     46.43 o 
  -4  14   6      142.41      128.86     19.61 o 
  -3  14   6        5.90       11.27      5.03 o 
  -2  14   6      181.71      187.18     14.95 o 
  -1  14   6       16.80       38.51      5.78 o 
   0  14   6      882.01      911.92     41.52 o 
   1  14   6      256.29      254.07     27.72 o 
   2  14   6       38.87       43.64      9.24 o 
   3  14   6       90.21       63.99     11.70 o 
   4  14   6       88.26      110.10     37.62 o 
  -6  15   6       26.65       48.30     15.45 o 
  -5  15   6      111.77      130.84     13.38 o 
  -4  15   6      100.45       65.67     18.62 o 
  -3  15   6      228.26      220.92     20.91 o 
  -2  15   6       22.90       23.05      8.17 o 
  -1  15   6      479.55      478.78     16.28 o 
   0  15   6      257.32      234.21     13.86 o 
   1  15   6      451.69      463.90     21.50 o 
   2  15   6        4.09       -1.40      8.38 o 
   3  15   6      122.46      143.23     13.17 o 
  -5  16   6        1.13       13.62     10.91 o 
  -4  16   6      247.37      265.66     15.72 o 
  -3  16   6       39.40       36.83      7.58 o 
  -2  16   6      512.49      558.03     14.08 o 
  -1  16   6       12.27       32.38      8.53 o 
   0  16   6      472.92      468.68     19.07 o 
   1  16   6      185.73      188.36     13.15 o 
   2  16   6      131.40      126.32     18.71 o 
   3  16   6        0.14       -7.73      7.73 o 
  -4  17   6        2.92        8.15     10.76 o 
  -3  17   6      283.08      294.71     25.61 o 
  -2  17   6       11.77       31.84      7.96 o 
  -1  17   6      462.40      480.39     17.19 o 
   0  17   6        2.03       30.99      9.08 o 
   1  17   6      163.95      182.49     14.12 o 
   2  17   6        0.03       -7.29      8.91 o 
  -3  18   6        5.68       37.52     11.43 o 
  -2  18   6      214.54      208.86     14.57 o 
  -1  18   6       32.91       43.70      8.29 o 
   0  18   6      259.71      338.60     30.25 o 
   1  18   6       46.58       60.99     12.63 o 
  -2  19   6        0.03       32.25     31.40 o 
  -1  19   6       88.00       97.89     18.80 o 
  -7   0   7      222.19      191.65     15.77 o 
  -5   0   7      440.52      424.51     15.57 o 
  -3   0   7     1265.83     1308.78     43.44 o 
  -1   0   7      384.48      356.60     18.38 o 
   1   0   7     1867.69     1988.06     60.26 o 
   3   0   7     1512.13     1621.68     53.15 o 
   5   0   7      168.83      175.44     17.29 o 
  -8   1   7      116.65      147.96     18.22 o 
  -7   1   7      122.03      144.51     21.12 o 
  -6   1   7      594.63      558.69     13.29 o 
  -5   1   7       83.85       79.45     11.30 o 
  -4   1   7     2103.05     2125.03     37.27 o 
  -3   1   7      119.18      123.93     10.94 o 
  -2   1   7      699.25      637.96     18.67 o 
  -1   1   7        2.67       -1.04      8.03 o 
   0   1   7       35.15       34.18      6.37 o 
   1   1   7      188.56      188.90     14.25 o 
   2   1   7     1462.31     1580.20     54.25 o 
   3   1   7       35.70       39.23     12.83 o 
   4   1   7      767.65      759.56     21.65 o 
   5   1   7       86.03       88.98     22.29 o 
  -8   2   7       25.19       65.39     28.83 o 
  -7   2   7      233.24      252.33     18.50 o 
  -6   2   7       28.76       24.69      7.82 o 
  -5   2   7      149.14      147.16     21.21 o 
  -4   2   7      719.19      731.23     18.19 o 
  -3   2   7      437.75      435.38     15.77 o 
  -2   2   7       45.01       29.50      5.59 o 
  -1   2   7      488.55      470.06     12.58 o 
   0   2   7      422.90      461.40     39.01 o 
   1   2   7      205.25      170.92     14.59 o 
   2   2   7      189.21      183.03     11.52 o 
   3   2   7      939.83      977.68     15.70 o 
   4   2   7      314.12      315.46     20.27 o 
   5   2   7      645.03      684.13     21.97 o 
  -8   3   7      239.13      260.62     16.11 o 
  -7   3   7       96.21       93.16     10.87 o 
  -6   3   7      656.20      687.33     17.70 o 
  -5   3   7      546.35      534.12     15.51 o 
  -4   3   7      924.92      949.83     20.47 o 
  -3   3   7      356.03      314.99     13.29 o 
  -2   3   7     1099.36     1108.24     22.95 o 
  -1   3   7      456.79      453.92     21.21 o 
   0   3   7      318.97      305.03     12.22 o 
   1   3   7      193.71      172.82     32.88 o 
   2   3   7       63.37       66.79     15.55 o 
   3   3   7      122.63      110.25     14.46 o 
   4   3   7        4.54       17.03     12.90 o 
   5   3   7        3.42       13.85      8.23 o 
  -8   4   7       61.59      101.41     26.28 o 
  -7   4   7       76.40      118.47     14.96 o 
  -6   4   7       72.51       73.27      9.27 o 
  -5   4   7       26.02       38.53     11.37 o 
  -4   4   7      976.19      940.30     20.68 o 
  -3   4   7      663.37      717.05     20.38 o 
  -2   4   7        7.06        0.11     10.16 o 
  -1   4   7     1795.25     1849.13     32.67 o 
   0   4   7       90.75      108.53      9.63 o 
   1   4   7      669.37      642.24     26.13 o 
   2   4   7       81.48       83.09     18.60 o 
   3   4   7        4.46       -4.07     11.73 o 
   4   4   7       78.37       96.75     20.37 o 
   5   4   7       16.23       43.49     10.36 o 
  -8   5   7      333.56      366.57     39.01 o 
  -7   5   7        0.97       19.85      9.13 o 
  -6   5   7       57.45       80.56      8.54 o 
  -5   5   7      570.45      562.89     18.29 o 
  -4   5   7      166.15      174.96     10.30 o 
  -3   5   7      205.92      198.62      9.26 o 
  -2   5   7     1695.03     1671.15     30.37 o 
  -1   5   7        0.14       11.13      5.68 o 
   0   5   7      722.15      712.87     19.82 o 
   1   5   7       57.23       42.14      7.36 o 
   2   5   7       37.03       45.52     10.03 o 
   3   5   7        6.32       30.31      7.72 o 
   4   5   7       46.50       63.72     28.11 o 
   5   5   7       16.48       -1.37     33.87 o 
  -8   6   7        2.70       -9.81      9.81 o 
  -7   6   7        2.98       16.55      9.60 o 
  -6   6   7       12.07       15.77      6.66 o 
  -5   6   7      442.58      419.34     15.02 o 
  -4   6   7      199.88      193.54      8.92 o 
  -3   6   7     1134.27     1095.89     22.72 o 
  -2   6   7      257.16      246.37      9.62 o 
  -1   6   7      384.15      350.06     10.73 o 
   0   6   7      160.05      141.66      9.19 o 
   1   6   7      158.01      190.30     10.38 o 
   2   6   7      135.39      149.19      8.51 o 
   3   6   7      178.20      218.76     12.19 o 
   4   6   7        3.68        8.48     16.88 o 
   5   6   7      152.60      156.31     24.85 o 
  -8   7   7      156.70      169.68     14.03 o 
  -7   7   7       25.23       37.12     10.24 o 
  -6   7   7      285.97      306.45     49.83 o 
  -5   7   7       24.61       36.71     19.27 o 
  -4   7   7      994.92      953.71     32.58 o 
  -3   7   7        8.40       -5.40     10.03 o 
  -2   7   7     2279.75     2364.32     40.74 o 
  -1   7   7        0.06        7.54      4.79 o 
   0   7   7      296.80      294.56     13.66 o 
   1   7   7       60.87       40.62      7.14 o 
   2   7   7       29.22       52.90     18.48 o 
   3   7   7        0.11       28.16      7.20 o 
   4   7   7      167.90      200.66     17.60 o 
   5   7   7        2.87       13.98      8.75 o 
  -7   8   7      108.22      116.29     12.83 o 
  -6   8   7       20.94       47.52      9.91 o 
  -5   8   7      355.93      377.11     13.43 o 
  -4   8   7        1.21       28.84      6.79 o 
  -3   8   7      163.30      170.59      9.26 o 
  -2   8   7       10.16        9.47      8.76 o 
  -1   8   7     1218.43     1276.36     24.76 o 
   0   8   7       58.49       61.71      6.29 o 
   1   8   7     1943.80     1873.91     29.10 o 
   2   8   7       57.00       57.78     13.88 o 
   3   8   7      273.29      292.40     13.97 o 
   4   8   7        0.05       34.07      9.73 o 
   5   8   7      114.43      165.19     19.89 o 
  -7   9   7       18.59      -30.40     30.40 o 
  -6   9   7     1400.65     1408.59     37.28 o 
  -5   9   7       55.65       63.44     17.47 o 
  -4   9   7      349.95      348.55     15.39 o 
  -3   9   7       65.07       66.79      9.03 o 
  -2   9   7       81.36       76.73      7.55 o 
  -1   9   7        4.89       -1.06      4.80 o 
   0   9   7     1692.50     1633.65     26.25 o 
   1   9   7       26.84       27.97      9.72 o 
   2   9   7      210.07      216.90     12.24 o 
   3   9   7        2.33       32.38      8.39 o 
   4   9   7      148.02      168.18     13.93 o 
  -7  10   7      485.03      498.55     21.15 o 
  -6  10   7        9.11       30.57     44.90 o 
  -5  10   7      956.59      977.48     29.04 o 
  -4  10   7      134.57      115.62     11.94 o 
  -3  10   7      443.09      488.69     14.03 o 
  -2  10   7      283.67      271.89     10.40 o 
  -1  10   7      132.64      135.80     11.03 o 
   0  10   7      145.89      160.01      7.26 o 
   1  10   7      491.43      510.95     31.00 o 
   2  10   7      102.12       91.58     11.12 o 
   3  10   7      534.75      609.56     39.77 o 
   4  10   7        0.65       -8.40      8.40 o 
  -7  11   7        3.73       -5.39     17.30 o 
  -6  11   7      497.63      510.01     21.03 o 
  -5  11   7        1.87        9.30      9.11 o 
  -4  11   7      766.17      824.36     30.35 o 
  -3  11   7        0.73        3.60      5.52 o 
  -2  11   7      189.41      238.42     12.16 o 
  -1  11   7      178.80      151.55      7.19 o 
   0  11   7      142.73      143.40     14.44 o 
   1  11   7       27.63       28.05      8.01 o 
   2  11   7      662.23      659.21     21.75 o 
   3  11   7       43.58       55.50     10.17 o 
   4  11   7       51.48       56.17     19.81 o 
  -6  12   7       30.75       52.41     13.69 o 
  -5  12   7      273.53      305.84     26.46 o 
  -4  12   7       25.32       30.67     25.80 o 
  -3  12   7        6.94       15.83      6.23 o 
  -2  12   7      254.68      215.89      8.74 o 
  -1  12   7      346.96      386.31     11.00 o 
   0  12   7       16.56        7.58     12.60 o 
   1  12   7     1013.79      959.53     27.20 o 
   2  12   7      151.90      170.05     17.32 o 
   3  12   7      114.00       92.13     45.26 o 
   4  12   7        2.38        8.43     11.36 o 
  -6  13   7      439.70      467.98     22.39 o 
  -5  13   7        2.02       -8.23      8.23 o 
  -4  13   7      344.00      354.05     13.86 o 
  -3  13   7      138.02      127.54     14.76 o 
  -2  13   7       69.20       76.89     15.18 o 
  -1  13   7       58.05       55.58      6.47 o 
   0  13   7      269.23      270.63     13.88 o 
   1  13   7      214.48      252.43     24.35 o 
   2  13   7       76.47      120.65     17.69 o 
   3  13   7       19.61       27.13     10.49 o 
  -5  14   7      170.73      180.42     14.20 o 
  -4  14   7       17.00        7.89      8.24 o 
  -3  14   7      285.14      311.78     20.41 o 
  -2  14   7        3.32        6.85      8.40 o 
  -1  14   7      274.82      277.10     10.00 o 
   0  14   7       43.81       61.08     22.50 o 
   1  14   7      104.27      115.67     18.99 o 
   2  14   7        4.17       25.03     10.82 o 
   3  14   7       90.67      101.93     12.36 o 
  -5  15   7       33.20       63.41     14.22 o 
  -4  15   7      305.57      315.64     19.98 o 
  -3  15   7        0.52      -12.08     12.51 o 
  -2  15   7      238.04      274.15     13.56 o 
  -1  15   7       13.17       -5.26      7.64 o 
   0  15   7      155.83      169.11     13.00 o 
   1  15   7       58.34       70.57     12.97 o 
   2  15   7      181.34      152.53     36.82 o 
  -4  16   7       10.06       11.37     30.25 o 
  -3  16   7      234.22      230.90     18.11 o 
  -2  16   7        1.59      -14.85     14.85 o 
  -1  16   7      348.22      393.13     14.83 o 
   0  16   7        6.23      -12.55     12.55 o 
   1  16   7       94.90      110.44     13.18 o 
  -3  17   7       95.72       99.32     12.78 o 
  -2  17   7      146.08      168.06     10.66 o 
  -1  17   7      118.00      145.03     52.45 o 
   0  17   7      107.54      128.04     31.26 o 
  -8   0   8      490.83      547.21     49.08 o 
  -6   0   8      454.26      476.95     30.53 o 
  -4   0   8      482.49      472.20     23.42 o 
  -2   0   8      499.55      492.55     24.26 o 
   0   0   8       61.43       91.79     12.29 o 
   2   0   8        2.17       27.49      9.92 o 
  -8   1   8       12.73       12.25     10.60 o 
  -7   1   8      108.53      111.31     14.63 o 
  -6   1   8      107.51      114.16     22.33 o 
  -5   1   8      248.98      228.29     14.15 o 
  -4   1   8       55.40       66.08     21.77 o 
  -3   1   8      145.20      101.98      9.47 o 
  -2   1   8      278.36      243.35     12.33 o 
  -1   1   8      185.13      159.56     25.14 o 
   0   1   8       15.48       11.21      6.20 o 
   1   1   8      581.04      572.46     32.51 o 
   2   1   8       48.13       56.92     14.89 o 
   3   1   8        2.95       -8.80     13.52 o 
   4   1   8        8.99       28.72     16.07 o 
   5   1   8       80.61      151.57     18.44 o 
  -8   2   8      358.48      499.63     59.74 o 
  -7   2   8        0.78        6.45      7.23 o 
  -6   2   8       95.64      122.72     11.25 o 
  -5   2   8      488.27      501.76     17.44 o 
  -4   2   8      109.70      104.86      7.71 o 
  -3   2   8        4.87       -8.06     12.45 o 
  -2   2   8      613.90      530.77     17.88 o 
  -1   2   8        0.23        0.59      5.17 o 
   0   2   8      437.36      392.02     14.92 o 
   1   2   8       74.16       80.41     34.19 o 
   2   2   8        3.08       -9.25     12.60 o 
   3   2   8       30.42       24.76      7.37 o 
   4   2   8       80.31      111.40     28.64 o 
  -8   3   8       25.14       57.45     12.13 o 
  -7   3   8       67.31       79.12     18.28 o 
  -6   3   8        0.78        7.10     16.06 o 
  -5   3   8     1011.72     1064.27     36.64 o 
  -4   3   8      180.53      160.26     17.00 o 
  -3   3   8     1169.51     1170.17     24.02 o 
  -2   3   8        7.02        8.94      8.13 o 
  -1   3   8      796.79      729.34     39.79 o 
   0   3   8      116.16      122.60     15.30 o 
   1   3   8      556.33      535.80     47.00 o 
   2   3   8       47.09       62.98      9.24 o 
   3   3   8        2.85        1.68     16.23 o 
   4   3   8        0.00        9.99      8.37 o 
   5   3   8        9.68       47.85     13.98 o 
  -8   4   8      183.10      251.81     44.27 o 
  -7   4   8       52.57      114.44     36.57 o 
  -6   4   8      991.00     1038.85     39.22 o 
  -5   4   8      120.86      118.44      8.84 o 
  -4   4   8      342.01      340.34     12.52 o 
  -3   4   8      549.62      511.62     14.67 o 
  -2   4   8      572.46      540.10     17.95 o 
  -1   4   8      156.69      158.52      9.79 o 
   0   4   8      377.08      399.87     21.80 o 
   1   4   8       84.24      101.54      9.46 o 
   2   4   8       78.67       87.93     14.42 o 
   3   4   8      167.87      170.44     19.89 o 
   4   4   8      200.56      223.88     30.28 o 
  -7   5   8      284.56      293.68     16.77 o 
  -6   5   8        9.38       23.27      7.29 o 
  -5   5   8      350.22      366.64     25.89 o 
  -4   5   8       36.41       27.46      6.72 o 
  -3   5   8     1419.61     1465.31     34.32 o 
  -2   5   8       25.56       13.23      5.79 o 
  -1   5   8      850.93      802.81     32.22 o 
   0   5   8        0.42       21.83      6.50 o 
   1   5   8      359.99      326.80     14.45 o 
   2   5   8      115.75       99.94     14.40 o 
   3   5   8      130.55      165.47     12.63 o 
   4   5   8       97.39       88.32     10.69 o 
  -7   6   8       31.69       34.16     14.07 o 
  -6   6   8       17.50       25.29      8.19 o 
  -5   6   8       86.18       66.06      7.58 o 
  -4   6   8      889.35      936.96     23.75 o 
  -3   6   8      749.69      695.63     28.08 o 
  -2   6   8      724.80      771.30     18.19 o 
  -1   6   8        1.00       13.34      5.40 o 
   0   6   8      318.48      318.46     13.53 o 
   1   6   8       49.95       46.27     13.32 o 
   2   6   8      791.32      803.78     19.26 o 
   3   6   8      164.12      172.28     12.69 o 
   4   6   8      135.70      157.46     20.38 o 
  -7   7   8      216.86      268.92     28.37 o 
  -6   7   8       46.17       16.98     28.91 o 
  -5   7   8      370.70      377.09     13.64 o 
  -4   7   8       13.25       43.36      7.44 o 
  -3   7   8      775.36      828.67     25.94 o 
  -2   7   8       92.64       99.10      7.85 o 
  -1   7   8     1547.29     1558.93     29.59 o 
   0   7   8      117.93      113.10     21.39 o 
   1   7   8      225.63      240.07     12.48 o 
   2   7   8      165.00      138.82     11.52 o 
   3   7   8      233.95      246.45     14.59 o 
   4   7   8       12.39       78.94     10.99 o 
  -7   8   8       18.50       43.76     11.36 o 
  -6   8   8      326.03      339.89     40.53 o 
  -5   8   8       39.40       35.83     15.11 o 
  -4   8   8      631.85      662.36     31.86 o 
  -3   8   8       16.59       26.60      9.94 o 
  -2   8   8       22.91       27.09      8.92 o 
  -1   8   8        0.39       18.62      5.59 o 
   0   8   8      271.82      263.18     17.68 o 
   1   8   8       11.79        4.26     16.02 o 
   2   8   8     1124.92     1159.66     40.87 o 
   3   8   8       28.48       30.60      9.13 o 
   4   8   8      133.82      141.88     13.96 o 
  -7   9   8      202.21      195.13     20.11 o 
  -6   9   8        2.33       46.08     17.40 o 
  -5   9   8      212.90      202.58     25.69 o 
  -4   9   8        0.87        1.38      6.25 o 
  -3   9   8      523.48      511.52     16.75 o 
  -2   9   8       42.84       31.24      6.10 o 
  -1   9   8      161.63      177.87     12.12 o 
   0   9   8       13.60       16.22      6.66 o 
   1   9   8      460.03      432.03     30.76 o 
   2   9   8        1.98       -6.86      6.86 o 
   3   9   8      518.34      525.83     20.44 o 
   4   9   8        3.05       13.67     10.55 o 
  -6  10   8      121.72      150.29     14.93 o 
  -5  10   8        3.52      -13.36     14.88 o 
  -4  10   8      660.46      677.86     40.76 o 
  -3  10   8        9.80       -3.36     11.43 o 
  -2  10   8      223.23      190.67     11.53 o 
  -1  10   8       28.43       23.43      7.42 o 
   0  10   8      539.86      503.04     28.39 o 
   1  10   8       32.84       66.48     10.01 o 
   2  10   8      335.08      378.96     33.86 o 
   3  10   8        6.37       57.54     10.96 o 
  -6  11   8        3.01       11.89     10.30 o 
  -5  11   8      364.08      379.24     19.30 o 
  -4  11   8        2.47       -2.90     15.83 o 
  -3  11   8      893.49      888.99     31.18 o 
  -2  11   8        0.00      -14.04     14.04 o 
  -1  11   8      827.81      787.66     19.20 o 
   0  11   8        5.24        9.90      8.63 o 
   1  11   8        7.06       -6.84      6.84 o 
   2  11   8       13.33       17.83     10.13 o 
   3  11   8      104.77       99.00     17.97 o 
  -6  12   8      241.17      229.12     17.97 o 
  -5  12   8        9.08       -2.53     10.28 o 
  -4  12   8      776.16      838.94     27.13 o 
  -3  12   8      106.93      127.46     29.51 o 
  -2  12   8      170.10      169.33      8.38 o 
  -1  12   8        1.15        5.31     12.99 o 
   0  12   8       55.87       50.39     19.18 o 
   1  12   8       52.82       45.64     10.35 o 
   2  12   8      282.60      280.42     15.84 o 
  -5  13   8      536.74      571.14     44.21 o 
  -4  13   8       15.19       25.20     10.92 o 
  -3  13   8      410.27      406.90     12.59 o 
  -2  13   8        4.65        7.54     13.46 o 
  -1  13   8      208.92      253.87     13.45 o 
   0  13   8        7.96       -4.08      8.08 o 
   1  13   8      277.30      292.07     15.78 o 
   2  13   8        2.50       33.74     29.71 o 
  -5  14   8       34.49        0.00     14.09 o 
  -4  14   8      427.37      432.05     42.11 o 
  -3  14   8        4.07       10.06      9.24 o 
  -2  14   8      189.80      209.01     10.01 o 
  -1  14   8       40.69       18.70     16.89 o 
   0  14   8      373.88      413.43     53.97 o 
   1  14   8       15.86        0.90     36.71 o 
  -4  15   8       91.34      111.80     30.90 o 
  -3  15   8      224.96      242.00     12.18 o 
  -2  15   8        5.25        8.63      6.46 o 
  -1  15   8      292.71      307.66     56.02 o 
   0  15   8       25.02       38.12     29.16 o 
   1  15   8      146.88      152.66     20.14 o 
  -2  16   8      135.70      121.19     11.62 o 
  -1  16   8       15.04        1.23     27.42 o 
  -7   0   9      330.86      261.92     21.36 o 
  -5   0   9      640.07      630.87     31.30 o 
  -3   0   9      292.40      320.42     20.38 o 
  -1   0   9        8.05       18.10     11.08 o 
   1   0   9      109.10       94.89     10.41 o 
   3   0   9      114.00       64.19     14.85 o 
  -7   1   9        3.36      -12.10     19.82 o 
  -6   1   9      355.89      390.03     21.14 o 
  -5   1   9       22.37       30.82     15.81 o 
  -4   1   9      983.06      965.45     32.60 o 
  -3   1   9        4.22       18.69     10.46 o 
  -2   1   9      159.95      166.57     11.29 o 
  -1   1   9       89.19       65.31      9.50 o 
   0   1   9      342.03      338.70     15.28 o 
   1   1   9        7.83       28.30     24.11 o 
   2   1   9      383.57      393.49     13.72 o 
   3   1   9      212.85      233.82     54.50 o 
  -7   2   9      344.15      387.86     46.82 o 
  -6   2   9       14.09       34.10     10.24 o 
  -5   2   9      467.49      432.03     14.96 o 
  -4   2   9       14.62      -17.61     17.61 o 
  -3   2   9      336.91      297.94     14.41 o 
  -2   2   9       22.94       23.56      8.19 o 
  -1   2   9      330.20      334.53     15.25 o 
   0   2   9        4.22        9.92      7.68 o 
   1   2   9      189.70      194.42     27.05 o 
   2   2   9      521.61      467.27     18.85 o 
   3   2   9       59.60       64.78     11.61 o 
   4   2   9      102.79       73.52     17.30 o 
  -7   3   9        6.18       26.86     22.20 o 
  -6   3   9      124.05      158.78     48.31 o 
  -5   3   9       12.05        8.12     11.64 o 
  -4   3   9      418.74      438.30     14.74 o 
  -3   3   9        1.55       -6.71      6.71 o 
  -2   3   9      404.26      398.70     16.03 o 
  -1   3   9       74.77       69.34     13.24 o 
   0   3   9      501.46      522.03     18.35 o 
   1   3   9      250.09      228.94     15.31 o 
   2   3   9      331.84      312.30     33.26 o 
   3   3   9      283.33      295.95     22.02 o 
  -7   4   9      233.81      310.14     33.75 o 
  -6   4   9      264.14      240.99     23.06 o 
  -5   4   9      667.90      710.65     19.32 o 
  -4   4   9       33.94       36.19      8.90 o 
  -3   4   9      314.12      299.32     12.16 o 
  -2   4   9      137.85       98.21     10.08 o 
  -1   4   9       12.25       30.90     19.74 o 
   0   4   9       31.28       22.98     11.51 o 
   1   4   9      310.26      282.77     13.96 o 
   2   4   9      107.08       86.41     12.52 o 
   3   4   9       44.06       59.58      9.95 o 
  -7   5   9       11.25       96.18     28.95 o 
  -6   5   9      309.66      335.77     36.97 o 
  -5   5   9       83.52      118.69     22.18 o 
  -4   5   9       31.29       51.69     10.09 o 
  -3   5   9      179.29      186.56     21.42 o 
  -2   5   9      744.91      743.48     43.63 o 
  -1   5   9       99.94       96.85     15.51 o 
   0   5   9      804.24      778.08     22.76 o 
   1   5   9       19.68       23.40     30.49 o 
   2   5   9       38.41       43.00     14.46 o 
   3   5   9       59.78       39.13      9.25 o 
  -7   6   9      578.59      607.84     24.15 o 
  -6   6   9        0.52       32.44     10.27 o 
  -5   6   9        5.84       43.63     14.90 o 
  -4   6   9      126.52      115.86     15.22 o 
  -3   6   9        3.26        5.13     10.64 o 
  -2   6   9      158.61      159.06      8.39 o 
  -1   6   9      985.07      995.46     26.90 o 
   0   6   9        9.94        6.74      7.14 o 
   1   6   9      216.40      200.97     12.66 o 
   2   6   9        5.90       21.42      9.00 o 
   3   6   9       18.10       -0.78     16.82 o 
  -6   7   9       80.62      100.16     20.96 o 
  -5   7   9        2.61       -1.40      8.60 o 
  -4   7   9        2.61        0.31     12.61 o 
  -3   7   9       84.49       82.69      8.92 o 
  -2   7   9      273.65      267.46     24.76 o 
  -1   7   9       17.89       44.14     15.60 o 
   0   7   9      712.65      649.72     20.57 o 
   1   7   9       15.48       -2.95     10.45 o 
   2   7   9      222.34      198.68     21.31 o 
   3   7   9       16.42       24.36     28.47 o 
  -6   8   9       10.09       22.71     20.08 o 
  -5   8   9      449.25      484.73     26.73 o 
  -4   8   9      136.65      114.06      9.67 o 
  -3   8   9      338.20      311.29     22.57 o 
  -2   8   9      242.71      204.22     10.96 o 
  -1   8   9       22.50        2.28      5.80 o 
   0   8   9        8.40        5.26     15.91 o 
   1   8   9      158.15      153.74     12.76 o 
   2   8   9       22.84       57.33     10.07 o 
   3   8   9      217.18      230.13     15.10 o 
  -6   9   9      125.37      131.46     36.53 o 
  -5   9   9       19.73        8.19      8.29 o 
  -4   9   9      341.97      368.20     31.84 o 
  -3   9   9        6.44       13.76      9.46 o 
  -2   9   9     1039.07      954.31     38.42 o 
  -1   9   9       10.36       31.17     17.36 o 
   0   9   9      215.40      246.93     21.79 o 
   1   9   9       18.90       30.52      9.91 o 
   2   9   9      122.46      132.32     56.32 o 
  -5  10   9      296.46      301.94     28.69 o 
  -4  10   9        0.15       23.44     15.65 o 
  -3  10   9      505.65      511.31     13.90 o 
  -2  10   9        1.69       13.56     12.58 o 
  -1  10   9      474.67      434.30     19.56 o 
   0  10   9       31.18       31.73     24.19 o 
   1  10   9      153.63      160.94     13.21 o 
   2  10   9      106.12      102.60     12.36 o 
  -5  11   9        0.13       28.53     11.30 o 
  -4  11   9      639.73      644.84     23.91 o 
  -3  11   9      133.87      139.20      8.81 o 
  -2  11   9      642.18      637.43     17.70 o 
  -1  11   9        1.30        5.92     10.13 o 
   0  11   9      226.51      227.60     23.08 o 
   1  11   9       73.13       92.67     15.84 o 
   2  11   9      146.67      174.30     18.80 o 
  -4  12   9        3.84       36.96      9.31 o 
  -3  12   9      715.08      703.30     22.02 o 
  -2  12   9        1.35        2.36     14.66 o 
  -1  12   9      273.99      267.53     11.49 o 
   0  12   9       45.63       22.74     14.86 o 
   1  12   9        3.01       37.08     10.76 o 
  -4  13   9      550.84      576.34     49.27 o 
  -3  13   9       27.55       64.83      7.73 o 
  -2  13   9      292.28      309.23     20.57 o 
  -1  13   9       16.68        8.26      7.57 o 
   0  13   9       77.99       83.21     11.24 o 
  -2  14   9       45.37       52.78     11.54 o 
  -1  14   9       69.96       49.68     10.72 o 
  -6   0  10      606.50      639.31     34.03 o 
  -4   0  10      241.73      262.08     19.86 o 
  -2   0  10      279.31      274.00     22.28 o 
   0   0  10      118.65      108.74     16.68 o 
   2   0  10        1.75        7.38      9.59 o 
  -6   1  10        0.74       20.22     16.37 o 
  -5   1  10      350.54      328.01     29.36 o 
  -4   1  10       24.48       15.41      7.53 o 
  -3   1  10      574.90      597.72     22.42 o 
  -2   1  10        1.88       -1.55     15.71 o 
  -1   1  10        3.08       36.07      9.83 o 
   0   1  10        2.93       16.02      8.95 o 
   1   1  10      195.54      196.16     26.22 o 
   2   1  10        0.41        8.46     10.13 o 
  -6   2  10      623.64      592.79     23.74 o 
  -5   2  10       38.00       50.63     10.85 o 
  -4   2  10      740.84      742.69     31.49 o 
  -3   2  10      285.78      266.44     51.14 o 
  -2   2  10      333.87      347.48     27.90 o 
  -1   2  10       73.55       61.50     10.96 o 
   0   2  10       92.92      108.04     10.13 o 
   1   2  10       39.18       78.33     18.07 o 
   2   2  10       72.36      100.07     11.52 o 
  -6   3  10        5.84       14.44      8.89 o 
  -5   3  10      201.57      197.61     12.39 o 
  -4   3  10      145.86      159.78     32.29 o 
  -3   3  10      594.70      533.62     20.03 o 
  -2   3  10        6.16        9.90     10.98 o 
  -1   3  10      149.56      113.02     19.18 o 
   0   3  10        0.14       16.39     24.35 o 
   1   3  10      361.89      358.84     20.40 o 
   2   3  10       34.20       51.25     11.05 o 
  -6   4  10      257.09      277.82     28.09 o 
  -5   4  10      126.05      142.96     12.50 o 
  -4   4  10      605.49      598.08     18.71 o 
  -3   4  10       10.99        1.73     31.18 o 
  -2   4  10      902.84      784.04     64.77 o 
  -1   4  10       21.88       18.67      8.68 o 
   0   4  10      362.18      339.06     18.51 o 
   1   4  10      172.36      126.14     11.97 o 
   2   4  10      169.35      165.98     19.57 o 
  -6   5  10        4.45       46.25     38.76 o 
  -5   5  10      195.54      231.89     37.31 o 
  -4   5  10       26.00       34.61      8.86 o 
  -3   5  10      395.38      361.20     19.46 o 
  -2   5  10      185.11      150.29     12.38 o 
  -1   5  10      780.77      719.65     18.99 o 
   0   5  10       31.07       24.33     15.44 o 
   1   5  10      517.31      500.04     54.59 o 
   2   5  10        0.78        0.24     15.38 o 
  -6   6  10      586.04      624.15     27.42 o 
  -5   6  10       89.21       95.08     12.67 o 
  -4   6  10      313.38      302.08     22.08 o 
  -3   6  10       68.25       75.45     15.15 o 
  -2   6  10       29.37       27.31     11.94 o 
  -1   6  10      125.70      123.11     31.19 o 
   0   6  10      596.92      596.98     56.92 o 
   1   6  10        5.14        3.57     14.10 o 
   2   6  10      171.07      176.06     27.32 o 
  -5   7  10       10.66        1.05      9.05 o 
  -4   7  10       11.23       18.98      8.33 o 
  -3   7  10       15.35       40.40     16.03 o 
  -2   7  10      205.28      168.01     12.98 o 
  -1   7  10      404.51      380.61     25.95 o 
   0   7  10        7.24        5.72     31.12 o 
   1   7  10      219.81      216.39     19.96 o 
  -5   8  10        0.37      -11.22     19.69 o 
  -4   8  10      191.46      216.04     38.13 o 
  -3   8  10      102.03       79.79     32.11 o 
  -2   8  10      238.41      221.99     10.64 o 
  -1   8  10        2.68       22.80     14.28 o 
   0   8  10      121.60      131.16     11.92 o 
   1   8  10       12.02        8.93     17.69 o 
  -5   9  10       71.87      147.18     20.03 o 
  -4   9  10        0.26       14.70      8.34 o 
  -3   9  10       15.98       13.36      8.73 o 
  -2   9  10       41.35       46.50     16.07 o 
  -1   9  10      278.57      293.55     13.94 o 
   0   9  10        3.90       30.28     10.04 o 
   1   9  10       52.08       48.01     32.19 o 
  -4  10  10      163.06      157.89     11.78 o 
  -3  10  10       72.21       78.76     15.99 o 
  -2  10  10       14.24       46.44     16.35 o 
  -1  10  10        0.12       -7.50      7.50 o 
   0  10  10        2.53       13.72      9.16 o 
  -3  11  10        5.11       41.12     24.92 o 
  -2  11  10        0.36       10.42     19.42 o 
  -1  11  10      121.67      121.68     11.61 o 
  -5   0  11      756.50      809.60     38.02 o 
  -3   0  11     1143.52     1072.61     42.95 o 
  -1   0  11      445.40      329.76     23.25 o 
   1   0  11       73.22       63.47     15.88 o 
  -5   1  11       23.33       29.76     11.80 o 
  -4   1  11      556.65      583.04     22.31 o 
  -3   1  11        5.68        3.14      9.55 o 
  -2   1  11      298.00      284.02     16.47 o 
  -1   1  11       42.72       17.85     17.28 o 
   0   1  11      191.70      216.19     14.92 o 
   1   1  11        2.85       33.12     26.81 o 
  -5   2  11      302.04      270.62     16.94 o 
  -4   2  11       19.91       33.63     17.39 o 
  -3   2  11      586.70      603.78     22.33 o 
  -2   2  11       79.95       57.57     10.50 o 
  -1   2  11      418.96      330.69     20.52 o 
   0   2  11       22.04        8.55      9.36 o 
  -5   3  11       22.65       36.96     38.35 o 
  -4   3  11      127.18      115.48     19.36 o 
  -3   3  11        1.52       13.11     22.42 o 
  -2   3  11      197.68      196.07     15.81 o 
  -1   3  11      121.93      102.59     13.73 o 
   0   3  11      209.55      175.89     38.48 o 
  -4   4  11        2.65       -1.05     16.58 o 
  -3   4  11      151.33      139.33     39.73 o 
  -2   4  11        7.95       -8.30     14.81 o 
  -1   4  11      368.54      331.45     16.97 o 
   0   4  11        0.93        7.68     24.83 o 
  -4   5  11       31.63       23.49     24.11 o 
  -3   5  11        1.15        3.15     11.59 o 
  -2   5  11       51.55       33.01     23.01 o 
  -1   5  11       21.03       -2.07     35.88 o 
   0   5  11      149.72      152.00     26.43 o 
  -4   6  11        8.58      -20.39     20.39 o 
  -3   6  11      278.48      239.53     16.50 o 
  -2   6  11        0.66       11.91     10.09 o 
  -1   6  11       27.15       91.37     49.25 o 
  -3   7  11        1.10       15.83     19.49 o 
  -2   7  11      214.98      209.24     21.30 o 
  -1   7  11        0.07        9.52      8.13 o 
                                                 
